# Supplementary material for: Antibiotic Consumption on Dairy and Beef Cattle Farms of Central Italy Based on Paper Registers
Source: Antibiotics (Basel). 2020 May 25;9(5):273. doi: 10.3390/antibiotics9050273 (PMC7277698; doi:10.3390/antibiotics9050273)
Supplement: Supplementary file 1 [file antibiotics-09-00273-s001.zip]

Archive with 6 entries (6 files):
- Supplementary materials/S1_Parenteral.csv
- Supplementary materials/S2_Oral.csv
- Supplementary materials/S3_Intrauterine.csv
- Supplementary materials/S4_IM_LactatingCow.csv
- Supplementary materials/S5_IM_DryCow.csv
- Supplementary materials/Supplem_titles.txt
