# Supplementary material for: Antibiotic Consumption on Dairy and Beef Cattle Farms of Central Italy Based on Paper Registers
Source: Antibiotics (Basel). 2020 May 25;9(5):273. doi: 10.3390/antibiotics9050273 (PMC7277698; doi:10.3390/antibiotics9050273)
Supplement: Supplementary file 1 [file antibiotics-09-00273-s001.zip › Supplementary materials/S1_Parenteral.csv]

Adm_Route	DDD/DCD	Farm type	Farm ID	AI_Amoxicillin	AI_Ampicillin	AI_Apramycin	AI_Benzathine benzylpenicillin_combi	AI_Benzylpenicillin	AI_Cefalexin	AI_Cefquinome	AI_Ceftiofur	AI_Ceftiofur_LA	AI_Colistin	AI_Danofloxacin	AI_Difloxacin	AI_Dihydrostreptomycin	AI_Doxycycline	AI_Enrofloxacin	AI_Erythromycin	AI_Florfenicol	AI_Flumequine	AI_Framycetin	AI_Gamithromycin_LA	AI_Gentamicin	AI_Kanamycin	AI_Lincomycin_spec	AI_Marbofloxacin	AI_Neomycin_combi	AI_Oxytetracycline	AI_Paromomycin	AI_Penethamate hydriodide	AI_Procaine benzylpenicillin	AI_Spectinomycin	AI_Spectinomycin_linc	AI_Spiramycin	AI_Streptomycin	AI_Sulfadiazine_TMP	AI_Sulfadimethoxine	AI_Sulfadimethoxine_TMP	AI_Sulfadimidine	AI_Sulfadimidine_TMP	AI_Sulfadoxine_TMP	AI_Sulfamethoxazole_TMP	AI_Sulfamethoxypyridazine	AI_Tetracycline	AI_Tildipirosin_LA	AI_Tilmicosin	AI_Trimethoprim_sulfa	AI_Tulathromycin_LA
Parenteral	DDD	Dairy	F_1	0.146269	0.000000	0.000000	0.000000	0.000000	0.000000	0.000000	0.000000	0.000000	0.000000	0.000000	0.000000	0.134892	0.000000	0.608085	0.000000	0.000000	0.000000	0.000000	0.000000	0.000000	0.000000	0.000000	0.000000	0.000000	0.000000	0.000000	0.000000	0.124495	0.000000	0.000000	0.000000	0.000000	0.000000	0.000000	0.000000	0.000000	0.000000	0.000000	0.000000	0.029623	0.000000	0.000000	0.000000	0.000000	0.000000
Parenteral	DDD	Dairy	F_2	0.000000	0.044315	0.000000	0.000000	0.000000	0.000000	0.008525	0.000000	0.000000	0.000000	0.000000	0.000000	0.000000	0.000000	0.073073	0.000000	0.000000	0.000000	0.000000	0.000000	0.030447	0.000000	0.000000	0.000000	0.000000	0.000000	0.000000	0.000000	0.000000	0.000000	0.000000	0.000000	0.000000	0.000000	0.000000	0.000000	0.000000	0.000000	0.000000	0.000000	0.000000	0.000000	0.000000	0.076726	0.000000	0.000000
Parenteral	DDD	Dairy	F_3	0.000000	0.000000	0.000000	0.000000	0.000000	0.000000	0.000000	0.000000	0.712121	0.000000	0.000000	0.000000	0.000000	0.000000	0.508658	0.000000	0.000000	0.000000	0.000000	0.000000	0.000000	0.000000	0.000000	0.000000	0.000000	0.000000	0.059659	0.021482	0.000000	0.000000	0.000000	0.000000	0.000000	0.000000	0.000000	0.000000	0.000000	0.000000	0.000000	0.000000	0.000000	0.000000	0.000000	0.142045	0.000000	0.000000
Parenteral	DDD	Dairy	F_4	0.000000	0.000000	0.000000	0.000000	0.000000	0.000000	0.000000	0.000000	0.000000	0.000000	0.000000	0.000000	0.000000	0.000000	0.759144	0.000000	0.000000	0.000000	0.000000	0.000000	0.000000	0.000000	0.000000	0.000000	0.000000	0.000000	0.000000	0.000000	0.000000	0.000000	0.000000	0.000000	0.000000	0.000000	0.000000	0.000000	0.000000	0.000000	0.000000	0.000000	0.000000	0.000000	0.000000	0.000000	0.000000	0.000000
Parenteral	DDD	Dairy	F_5	0.000000	0.050407	0.000000	0.000000	0.000000	0.000000	0.000000	0.000000	0.000000	0.000000	0.000000	0.000000	0.000000	0.000000	0.432900	0.000000	0.000000	0.000000	0.000000	0.000000	0.000000	0.000000	0.000000	0.000000	0.000000	0.000000	0.000000	0.000000	0.000000	0.000000	0.000000	0.000000	0.000000	0.000000	0.000000	0.000000	0.000000	0.000000	0.000000	0.000000	0.000000	0.000000	0.000000	0.000000	0.000000	0.000000
Parenteral	DDD	Beef	F_6	0.000000	0.000000	0.000000	0.000000	0.000000	0.000000	0.835149	0.000000	0.000000	0.000000	0.000000	0.000000	0.000000	0.000000	0.373483	0.000000	0.356963	0.000000	0.000000	0.000000	0.000000	0.000000	0.000000	0.000000	0.000000	0.000000	0.270062	0.000000	0.000000	0.000000	0.000000	0.000000	0.000000	0.000000	0.000000	0.000000	0.000000	0.000000	0.000000	0.000000	0.000000	0.000000	0.000000	0.081699	0.000000	0.000000
Parenteral	DDD	Beef	F_7	0.115848	0.000000	0.000000	0.000000	0.000000	0.000000	0.064103	0.000000	0.000000	0.045118	0.000000	0.000000	0.000000	0.000000	0.045788	0.000000	0.000000	0.000000	0.000000	0.000000	0.000000	0.000000	0.000000	0.000000	0.000000	0.000000	0.000000	0.000000	0.000000	0.000000	0.000000	0.000000	0.000000	0.000000	0.000000	0.000000	0.000000	0.000000	0.000000	0.000000	0.000000	0.000000	0.000000	0.000000	0.000000	0.000000
Parenteral	DDD	Beef	F_8	0.000000	0.236281	0.000000	0.000000	0.000000	0.000000	0.000000	0.072727	0.000000	0.000000	0.000000	0.000000	0.000000	0.000000	0.043290	0.000000	0.251748	0.000000	0.000000	0.000000	0.000000	0.000000	0.000000	0.000000	0.000000	0.000000	0.000000	0.000000	0.000000	0.000000	0.000000	0.000000	0.000000	0.139860	0.000000	0.000000	0.000000	0.000000	0.000000	0.000000	0.000000	0.000000	0.000000	0.000000	0.129870	0.000000
Parenteral	DDD	Beef	F_9	0.000000	0.045521	0.000000	0.000000	0.000000	0.000000	0.000000	0.000000	0.000000	0.000000	0.000000	0.000000	0.000000	0.000000	0.010089	0.000000	0.000000	0.000000	0.000000	0.000000	0.000000	0.000000	0.000000	0.000000	0.000000	0.000000	0.000000	0.000000	0.000000	0.000000	0.000000	0.000000	0.000000	0.000000	0.000000	0.000000	0.000000	0.000000	0.000000	0.000000	0.000000	0.000000	0.000000	0.000000	0.000000	0.000000
Parenteral	DDD	Dairy	F_10	0.000000	0.000000	0.000000	0.000000	0.000000	0.000000	0.000000	0.000000	1.450549	0.000000	0.000000	0.000000	0.000000	0.000000	0.000000	0.000000	0.000000	0.000000	0.000000	0.000000	0.000000	0.000000	0.000000	0.000000	0.000000	0.042265	0.000000	0.000000	0.000000	0.000000	0.000000	0.000000	0.000000	0.000000	0.000000	0.000000	0.000000	0.000000	0.000000	0.000000	0.000000	0.000000	0.000000	0.000000	0.000000	0.000000
Parenteral	DDD	Dairy	F_11	0.000000	0.000000	0.000000	0.000000	0.000000	0.000000	0.000000	1.525424	0.000000	0.000000	0.000000	0.000000	0.000000	0.000000	0.645682	0.000000	0.000000	0.000000	0.000000	0.000000	0.000000	0.000000	0.000000	0.000000	0.000000	0.000000	0.000000	0.000000	0.000000	0.000000	0.000000	0.000000	0.000000	0.000000	0.000000	0.000000	0.000000	0.000000	0.000000	0.000000	0.000000	0.000000	0.000000	0.000000	0.000000	0.000000
Parenteral	DDD	Dairy	F_12	0.000000	0.000000	0.000000	0.000000	0.000000	0.000000	0.952381	0.000000	0.634921	0.000000	0.000000	0.000000	0.000000	0.000000	2.418745	0.000000	0.000000	0.000000	0.000000	0.000000	0.000000	0.000000	0.000000	0.000000	0.000000	0.000000	0.000000	0.000000	0.000000	0.000000	0.000000	0.000000	0.000000	0.000000	0.000000	0.000000	0.000000	0.000000	0.000000	0.000000	0.000000	0.000000	0.000000	0.000000	0.000000	0.000000
Parenteral	DDD	Beef	F_13	0.000000	0.275036	0.000000	0.000000	0.000000	0.000000	0.105820	0.158730	0.000000	0.000000	0.000000	0.000000	0.029487	0.000000	0.000000	0.000000	0.000000	0.000000	0.000000	0.000000	0.018896	0.000000	0.061050	0.440917	0.000000	0.000000	0.000000	0.000000	0.036623	0.000000	0.088183	0.000000	0.000000	0.000000	0.000000	0.000000	0.000000	0.669643	0.000000	0.000000	0.000000	0.000000	0.000000	0.000000	0.765306	0.000000
Parenteral	DDD	Beef	F_14	0.186648	0.000000	0.000000	0.000000	0.000000	0.000000	0.000000	0.000000	0.000000	0.000000	0.000000	0.000000	0.000000	0.000000	0.031226	0.000000	0.000000	0.000000	0.000000	0.000000	0.000000	0.000000	0.000000	0.000000	0.000000	0.000000	0.000000	0.000000	0.000000	0.000000	0.000000	0.000000	0.000000	0.000000	0.000000	0.000000	0.000000	0.000000	0.000000	0.000000	0.000000	0.000000	0.000000	0.106967	0.000000	0.000000
Parenteral	DDD	Beef	F_15	0.000000	0.448119	0.000000	0.000000	0.000000	0.000000	0.000000	0.000000	0.000000	0.000000	0.000000	0.000000	0.000000	0.000000	0.164204	0.000000	0.278515	0.000000	0.000000	0.000000	0.000000	0.040613	0.165782	0.000000	0.000000	0.000000	0.125718	0.000000	0.000000	0.000000	0.239464	0.000000	0.000000	0.000000	0.000000	0.000000	0.000000	0.000000	0.000000	0.000000	0.000000	0.000000	0.000000	0.000000	0.000000	0.000000
Parenteral	DDD	Dairy	F_16	0.031044	0.000000	0.000000	0.000000	0.000000	0.000000	0.000000	0.306748	0.000000	0.000000	0.000000	0.000000	0.000000	0.000000	0.000000	0.025562	0.000000	0.000000	0.000000	0.000000	0.000000	0.000000	0.000000	0.003272	0.000000	0.000000	0.000000	0.102248	0.000000	0.000000	0.000000	0.000000	0.000000	0.000000	0.000000	0.000000	0.000000	0.000000	0.000000	0.000000	0.000000	0.000000	0.000000	0.000000	0.000000	0.000000
Parenteral	DDD	Dairy	F_17	0.000000	0.000000	0.000000	0.000000	0.000000	0.000000	0.000000	0.333333	0.000000	0.000000	0.000000	0.000000	0.000000	0.000000	0.264550	0.000000	0.000000	0.000000	0.000000	0.000000	0.000000	0.000000	0.000000	0.000000	0.000000	0.000000	0.081019	0.000000	0.000000	0.000000	0.000000	0.000000	0.000000	0.085470	0.000000	0.000000	0.000000	0.000000	0.000000	0.000000	0.000000	0.000000	0.000000	0.000000	0.079365	0.000000
Parenteral	DDD	Dairy	F_18	0.000000	0.021878	0.000000	0.000000	0.000000	0.000000	0.084175	0.414141	0.000000	0.000000	0.000000	0.000000	0.272388	0.000000	0.000000	0.000000	0.000000	0.000000	0.000000	0.000000	0.000000	0.000000	0.077700	0.000000	0.000000	0.266278	0.000000	0.000000	0.335594	0.000000	0.112233	0.000000	0.000000	0.000000	0.000000	0.000000	0.000000	0.000000	0.000000	0.000000	0.000000	0.000000	0.000000	0.000000	0.000000	0.000000
Parenteral	DDD	Dairy	F_19	0.000000	0.097344	0.000000	0.000000	0.000000	0.000000	0.000000	0.224719	0.000000	0.000000	0.000000	0.000000	0.000000	0.000000	0.267523	0.000000	0.000000	0.000000	0.000000	0.000000	0.000000	0.000000	0.302506	0.062422	0.000000	0.246672	0.000000	0.000000	0.000000	0.000000	0.436954	0.000000	0.000000	0.000000	0.000000	0.000000	0.000000	0.000000	0.000000	0.000000	0.000000	0.000000	0.000000	0.000000	0.000000	0.000000
Parenteral	DDD	Dairy	F_20	0.000000	0.000000	0.000000	0.000000	0.000000	0.000000	0.000000	0.000000	0.000000	0.000000	0.000000	0.000000	0.113208	0.000000	0.000000	0.000000	0.000000	0.000000	0.000000	0.000000	0.000000	0.000000	0.000000	0.209644	0.000000	0.000000	0.000000	0.000000	0.104482	0.000000	0.000000	0.000000	0.000000	0.000000	0.000000	0.000000	0.000000	0.000000	0.000000	0.000000	0.000000	0.000000	0.000000	0.000000	0.000000	0.000000
Parenteral	DDD	Dairy	F_21	0.000000	0.000000	0.000000	0.000000	0.000000	0.000000	0.000000	0.000000	0.000000	0.000000	0.000000	0.000000	0.185185	0.000000	0.000000	0.000000	0.000000	0.000000	0.000000	0.000000	0.000000	0.000000	0.000000	0.000000	0.000000	0.000000	0.000000	0.000000	0.170912	0.000000	0.000000	0.000000	0.000000	0.000000	0.000000	0.000000	0.000000	0.000000	0.000000	0.000000	0.000000	0.000000	0.000000	0.000000	0.000000	0.000000
Parenteral	DDD	Dairy	F_22	0.086187	0.237520	0.000000	0.000000	0.000000	0.000000	0.000000	0.029963	0.449438	0.015114	0.000000	0.000000	0.000000	0.000000	0.071339	0.000000	0.000000	0.000000	0.000000	0.000000	0.000000	0.000000	0.000000	0.000000	0.000000	0.000000	0.000000	0.000000	0.000000	0.000000	0.000000	0.000000	0.000000	0.000000	0.000000	0.000000	0.000000	0.000000	0.000000	0.000000	0.000000	0.000000	0.000000	0.140449	0.000000	0.000000
Parenteral	DDD	Dairy	F_23	0.096129	0.184333	0.000000	0.000000	0.000000	0.000000	0.000000	0.106383	0.000000	0.000000	0.000000	0.000000	0.159574	0.000000	0.405268	0.000000	0.000000	0.000000	0.000000	0.000000	0.000000	0.000000	0.040917	0.000000	0.000000	0.239525	0.310284	0.000000	0.147275	0.000000	0.059102	0.000000	0.000000	0.000000	0.000000	0.000000	0.000000	0.000000	0.000000	0.000000	0.000000	0.000000	0.000000	0.000000	0.000000	0.000000
Parenteral	DDD	Dairy	F_24	0.000000	0.130014	0.000000	0.000000	0.000000	0.000000	0.000000	0.682128	0.000000	0.000000	0.000000	0.000000	0.000000	0.000000	0.162411	0.000000	0.141673	0.000000	0.000000	0.327422	0.000000	0.000000	0.000000	0.526755	0.000000	0.223749	0.000000	0.000000	0.000000	0.000000	0.000000	0.000000	0.000000	0.000000	0.000000	0.040234	0.000000	0.000000	0.000000	0.000000	0.000000	0.000000	0.000000	0.000000	0.107192	0.000000
Parenteral	DDD	Beef	F_25	0.000000	0.000000	0.000000	0.000000	0.000000	0.000000	0.000000	0.000000	0.123223	0.000000	0.000000	0.000000	0.025446	0.000000	0.000000	0.000000	0.000000	0.000000	0.000000	0.106635	0.000000	0.000000	0.000000	0.000000	0.000000	0.000000	0.000000	0.000000	0.030618	0.000000	0.000000	0.000000	0.000000	0.000000	0.000000	0.000000	0.000000	0.000000	0.000000	0.000000	0.000000	0.000000	0.000000	0.000000	0.000000	0.000000
Parenteral	DDD	Beef	F_26	0.177660	0.073421	0.000000	0.000000	0.000000	0.000000	0.000000	0.000000	0.000000	0.069192	0.000000	0.000000	0.223729	0.000000	0.000000	0.000000	0.000000	0.000000	0.000000	0.000000	0.000000	0.000000	0.000000	0.000000	0.000000	0.000000	0.000000	0.000000	0.206484	0.000000	0.000000	0.000000	0.000000	0.000000	0.000000	0.000000	0.024895	0.000000	0.000000	0.000000	0.000000	0.000000	0.000000	0.000000	0.000000	0.000000
Parenteral	DDD	Beef	F_27	0.000000	0.000000	0.000000	0.000000	0.000000	0.000000	0.000000	0.000000	0.000000	0.000000	0.000000	0.000000	0.068966	0.000000	0.000000	0.000000	0.063660	0.000000	0.000000	0.620690	0.000000	0.000000	0.000000	0.000000	0.000000	0.000000	0.201149	0.000000	0.063650	0.000000	0.000000	0.000000	0.000000	0.000000	0.000000	0.000000	0.000000	0.000000	0.000000	0.000000	0.000000	0.000000	0.000000	0.000000	0.000000	0.000000
Parenteral	DDD	Beef	F_28	0.079966	0.038335	0.000000	0.000000	0.000000	0.000000	0.029499	0.000000	0.000000	0.000000	0.000000	0.000000	0.000000	0.000000	0.084282	0.000000	0.000000	0.000000	0.000000	0.000000	0.000000	0.000000	0.000000	0.000000	0.000000	0.050483	0.000000	0.000000	0.000000	0.000000	0.000000	0.000000	0.000000	0.000000	0.000000	0.000000	0.000000	0.000000	0.000000	0.000000	0.000000	0.000000	0.000000	0.000000	0.000000	0.000000
Parenteral	DDD	Beef	F_29	0.000000	0.000000	0.000000	0.000000	0.000000	0.000000	0.000000	0.158730	0.634921	0.000000	0.000000	0.000000	0.071339	0.000000	0.415722	0.000000	0.402930	0.000000	0.000000	0.000000	0.000000	0.000000	0.000000	0.000000	0.000000	0.000000	0.115741	0.000000	0.087895	0.000000	0.000000	0.000000	0.000000	0.000000	0.000000	0.000000	0.000000	0.000000	0.000000	0.000000	0.000000	0.000000	0.000000	0.000000	0.000000	0.000000
Parenteral	DDD	Beef	F_30	0.000000	0.000000	0.000000	0.000000	0.000000	0.000000	0.000000	0.158730	1.269841	0.000000	0.000000	0.000000	0.199750	0.000000	0.075586	0.000000	0.329670	0.000000	0.000000	0.000000	0.000000	0.000000	0.000000	0.000000	0.000000	0.045275	0.046296	0.000000	0.246105	0.000000	0.000000	0.000000	0.000000	0.000000	0.000000	0.000000	0.000000	0.000000	0.000000	0.000000	0.000000	0.000000	0.000000	0.000000	0.000000	0.000000
Parenteral	DDD	Beef	F_31	0.000000	0.169875	0.000000	0.000000	0.000000	0.000000	0.228758	0.000000	0.000000	0.000000	0.000000	0.000000	0.000000	0.000000	0.345472	0.000000	0.000000	0.000000	0.000000	0.000000	0.000000	0.000000	0.037707	0.000000	0.000000	0.000000	0.000000	0.000000	0.000000	0.000000	0.054466	0.000000	0.000000	0.000000	0.000000	0.000000	0.000000	0.000000	0.000000	0.000000	0.000000	0.000000	0.000000	0.000000	0.000000	0.000000
Parenteral	DDD	Dairy	F_32	0.000000	0.123375	0.000000	0.000000	0.000000	0.000000	0.000000	0.000000	1.139241	0.000000	0.000000	0.000000	0.000000	0.000000	0.414406	0.000000	0.000000	0.000000	0.000000	0.094937	0.000000	0.000000	0.000000	0.000000	0.000000	0.048685	0.138449	0.000000	0.000000	0.000000	0.000000	0.000000	0.000000	0.000000	0.000000	0.000000	0.000000	0.000000	0.000000	0.000000	0.000000	0.000000	0.000000	0.000000	0.000000	0.000000
Parenteral	DDD	Beef	F_33	0.062238	0.000000	0.000000	0.000000	0.000000	0.000000	0.000000	0.000000	0.000000	0.000000	0.000000	0.000000	0.000000	0.000000	0.000000	0.000000	0.000000	0.000000	0.000000	0.237624	0.000000	0.000000	0.000000	0.000000	0.000000	0.045185	0.924092	0.000000	0.000000	0.000000	0.000000	0.000000	0.000000	0.000000	0.000000	0.000000	0.000000	0.071782	0.000000	0.000000	0.000000	0.000000	0.000000	0.000000	0.082037	0.132013
Parenteral	DDD	Dairy	F_34	0.000000	0.111191	0.000000	0.000000	0.000000	0.000000	0.000000	0.828877	0.641711	0.000000	0.000000	0.000000	0.009614	0.000000	0.000000	0.000000	0.000000	0.000000	0.000000	0.882353	0.000000	0.000000	0.010284	0.000000	0.000000	0.740436	0.000000	0.000000	0.011845	0.000000	0.014854	0.000000	0.000000	0.016454	0.000000	0.000000	0.000000	0.000000	0.000000	0.000000	0.000000	0.000000	0.000000	0.000000	0.015279	0.000000
Parenteral	DDD	Dairy	F_35	0.000000	0.249252	0.000000	0.000000	0.000000	0.000000	0.000000	1.213115	0.000000	0.000000	0.000000	0.000000	0.049836	0.000000	0.000000	0.000000	0.000000	0.000000	0.000000	0.000000	0.000000	0.000000	0.056494	0.300546	0.022153	0.000000	0.000000	0.000000	0.071214	0.000000	0.081603	0.000000	0.000000	0.000000	0.000000	0.000000	0.000000	0.000000	0.000000	0.000000	0.000000	0.000000	0.000000	0.000000	0.000000	0.000000
Parenteral	DDD	Beef	F_36	0.000000	0.133974	0.000000	0.000000	0.000000	0.000000	0.000000	0.000000	0.000000	0.000000	0.000000	0.000000	0.000000	0.000000	0.000000	0.000000	0.000000	0.000000	0.000000	0.000000	0.000000	0.000000	0.000000	0.000000	0.000000	0.000000	0.000000	0.000000	0.000000	0.000000	0.000000	0.000000	0.000000	0.000000	0.000000	0.000000	0.000000	0.000000	0.000000	0.000000	0.000000	0.000000	0.000000	0.000000	0.000000	1.718213
Parenteral	DDD	Dairy	F_37	0.000000	0.208260	0.000000	0.000000	0.000000	0.000000	0.000000	0.000000	0.000000	0.000000	0.000000	0.000000	0.000000	0.000000	0.068681	0.000000	0.000000	0.000000	0.000000	0.000000	0.000000	0.000000	0.000000	0.000000	0.000000	0.000000	0.070112	0.000000	0.000000	0.000000	0.000000	0.000000	0.000000	0.000000	0.000000	0.000000	0.000000	0.000000	0.000000	0.000000	0.000000	0.000000	0.000000	0.000000	0.000000	0.000000
Parenteral	DDD	Dairy	F_38	0.000000	0.000000	0.000000	0.000000	0.000000	0.000000	0.000000	1.359649	0.000000	0.000000	0.000000	0.000000	0.000000	0.000000	0.167084	0.000000	0.000000	0.000000	0.000000	0.000000	0.000000	0.000000	0.000000	0.000000	0.000000	0.125101	0.031981	0.000000	0.000000	0.000000	0.000000	0.000000	0.000000	0.000000	0.000000	0.000000	0.000000	0.000000	0.000000	0.000000	0.000000	0.000000	0.000000	0.000000	0.000000	0.000000
Parenteral	DDD	Dairy	F_39	0.421687	0.054148	0.000000	0.000000	0.000000	0.000000	0.000000	0.000000	0.000000	0.000000	0.000000	0.000000	0.250000	0.000000	0.029762	0.000000	0.000000	0.000000	0.000000	0.000000	0.000000	0.000000	0.000000	0.000000	0.000000	1.730769	0.000000	0.000000	0.230729	0.000000	0.000000	0.000000	0.000000	0.000000	0.000000	0.000000	0.000000	0.000000	0.000000	0.000000	0.000000	0.000000	0.000000	0.000000	0.000000	0.000000
Parenteral	DDD	Dairy	F_40	0.000000	0.431607	0.000000	0.000000	0.000000	0.000000	0.000000	0.363636	0.000000	0.000000	0.000000	0.000000	0.000000	0.000000	0.000000	0.000000	0.000000	0.000000	0.000000	0.000000	0.000000	0.000000	0.524476	0.000000	0.000000	0.000000	0.000000	0.000000	0.000000	0.000000	0.757576	0.000000	0.000000	0.000000	0.000000	0.000000	0.000000	0.000000	0.000000	0.000000	0.000000	0.000000	0.000000	0.000000	0.000000	0.000000
Parenteral	DDD	Dairy	F_41	0.000000	0.169875	0.000000	0.000000	0.000000	0.000000	0.000000	0.000000	0.000000	0.000000	0.000000	0.000000	0.000000	0.000000	0.000000	0.000000	0.000000	0.000000	0.000000	0.000000	0.000000	0.000000	0.000000	0.000000	0.000000	0.000000	0.000000	0.000000	0.000000	0.000000	0.000000	0.000000	0.000000	0.000000	0.000000	0.000000	0.000000	0.000000	0.000000	0.000000	0.000000	0.000000	0.000000	0.000000	0.000000	0.000000
Parenteral	DDD	Dairy	F_42	0.986340	0.000000	0.000000	0.000000	0.000000	0.000000	0.000000	0.000000	0.000000	0.000000	0.000000	0.000000	0.000000	0.000000	0.100604	0.000000	0.000000	0.000000	0.000000	0.000000	0.000000	0.000000	0.000000	0.000000	0.000000	0.000000	0.000000	0.000000	0.000000	0.000000	0.000000	0.000000	0.000000	0.000000	0.000000	0.000000	0.000000	0.000000	0.000000	0.000000	0.000000	0.000000	0.000000	0.369718	0.000000	0.000000
Parenteral	DDD	Beef	F_43	0.000000	0.067685	0.000000	0.000000	0.000000	0.000000	0.000000	0.000000	0.000000	0.000000	0.000000	0.000000	0.000000	0.000000	0.000000	0.000000	0.000000	0.000000	0.000000	0.000000	0.000000	0.000000	0.000000	0.000000	0.000000	0.000000	0.000000	0.000000	0.000000	0.000000	0.000000	0.000000	0.000000	0.120192	0.000000	0.000000	0.000000	0.000000	0.000000	0.000000	0.000000	0.000000	0.000000	0.000000	0.111607	0.000000
Parenteral	DDD	Dairy	F_44	0.000000	0.000000	0.000000	0.000000	0.000000	0.000000	0.000000	0.491441	0.249249	0.000000	0.000000	0.000000	0.000000	0.000000	0.113471	0.000000	0.000000	0.000000	0.000000	0.000000	0.000000	0.000000	0.000000	0.004671	0.000000	0.000000	0.000000	0.000000	0.000000	0.000000	0.000000	0.000000	0.000000	0.000000	0.000000	0.000000	0.000000	0.000000	0.000000	0.000000	0.000000	0.000000	0.000000	0.000000	0.000000	0.608609
Parenteral	DDD	Beef	F_45	0.437233	0.000000	0.000000	0.000000	0.000000	0.000000	0.000000	0.000000	0.000000	0.000000	0.000000	0.000000	0.059925	0.000000	0.000000	0.000000	0.093052	0.000000	0.000000	0.000000	0.000000	0.000000	0.000000	0.000000	0.000000	0.186104	0.000000	0.000000	0.074427	0.000000	0.000000	0.000000	0.000000	0.000000	0.000000	0.000000	0.000000	0.000000	0.000000	0.000000	0.000000	0.000000	0.000000	0.000000	0.000000	0.000000
Parenteral	DDD	Beef	F_46	0.000000	0.232062	0.000000	0.000000	0.000000	0.000000	0.000000	0.000000	0.000000	0.000000	0.000000	0.000000	0.000000	0.000000	0.000000	0.000000	0.000000	0.000000	0.000000	0.000000	0.000000	0.000000	0.137363	0.000000	0.000000	0.000000	0.000000	0.000000	0.000000	0.000000	0.198413	0.000000	0.000000	0.000000	0.000000	0.000000	0.000000	0.000000	0.000000	0.000000	0.000000	0.000000	0.000000	0.000000	0.000000	0.000000
Parenteral	DDD	Beef	F_47	0.000000	0.000000	0.000000	0.000000	0.000000	0.000000	0.000000	0.000000	0.000000	0.000000	0.000000	0.000000	0.079365	0.000000	0.000000	0.000000	0.000000	0.000000	0.000000	0.000000	0.000000	0.000000	0.042735	0.000000	0.000000	0.000000	0.000000	0.000000	0.073248	0.000000	0.061728	0.000000	0.000000	0.000000	0.000000	0.000000	0.000000	0.000000	0.000000	0.000000	0.000000	0.000000	0.000000	0.000000	0.000000	0.000000
Parenteral	DDD	Dairy	F_48	0.000000	0.000000	0.000000	0.000000	0.000000	0.000000	0.014124	0.542373	0.000000	0.000000	0.000000	0.000000	0.118644	0.000000	0.393462	0.000000	0.000000	0.000000	0.000000	0.000000	0.000000	0.000000	0.154824	0.023540	0.000000	0.000000	0.000000	0.000000	0.168156	0.000000	0.223635	0.000000	0.000000	0.000000	0.000000	0.000000	0.000000	0.013242	0.000000	0.000000	0.000000	0.000000	0.000000	0.000000	0.015133	0.000000
Parenteral	DDD	Beef	F_49	0.000000	0.000000	0.000000	0.000000	0.000000	0.000000	0.000000	0.000000	0.000000	0.000000	0.000000	0.000000	0.000000	0.000000	0.007631	0.000000	0.000000	0.000000	0.000000	0.000000	0.000000	0.000000	0.000000	0.000000	0.000000	0.302120	0.000000	0.000000	0.000000	0.000000	0.000000	0.000000	0.000000	0.000000	0.000000	0.000000	0.000000	0.000000	0.000000	0.000000	0.000000	0.000000	0.000000	0.000000	0.000000	0.000000
Parenteral	DDD	Beef	F_50	0.314692	0.000000	0.000000	0.000000	0.000000	0.000000	0.000000	0.000000	0.000000	0.000000	0.000000	0.000000	0.000000	0.000000	0.000000	0.000000	0.000000	0.000000	0.000000	0.000000	0.000000	0.000000	0.000000	0.290216	0.000000	0.070953	0.000000	0.000000	0.000000	0.000000	0.000000	0.000000	0.000000	0.000000	0.000000	0.000000	0.000000	0.000000	0.000000	0.000000	0.000000	0.000000	0.000000	0.000000	0.000000	0.000000
Parenteral	DDD	Beef	F_51	0.134868	0.000000	0.000000	0.000000	0.000000	0.000000	0.031515	0.000000	0.000000	0.000000	0.000000	0.000000	0.000000	0.000000	0.035537	0.000000	0.172216	0.000000	0.000000	0.000000	0.000000	0.000000	0.014351	0.000000	0.000000	0.091848	0.000000	0.000000	0.000000	0.000000	0.020730	0.000000	0.000000	0.137773	0.000000	0.000000	0.000000	0.000000	0.000000	0.000000	0.000000	0.000000	0.000000	0.000000	0.127932	0.000000
Parenteral	DDD	Beef	F_52	0.000000	0.050370	0.000000	0.000000	0.000000	0.000000	0.000000	0.000000	0.000000	0.000000	0.000000	0.000000	0.000000	0.000000	0.000000	0.000000	0.000000	0.000000	0.000000	0.000000	0.000000	0.000000	0.000000	0.000000	0.000000	0.107335	0.000000	0.000000	0.000000	0.000000	0.000000	0.000000	0.000000	0.000000	0.000000	0.000000	0.000000	0.000000	0.000000	0.000000	0.000000	0.000000	0.000000	0.000000	0.000000	0.000000
Parenteral	DDD	Beef	F_53	0.000000	0.000000	0.000000	0.000000	0.000000	0.000000	0.000000	0.000000	0.000000	0.000000	0.000000	0.000000	0.000000	0.000000	0.000000	0.000000	0.000000	0.000000	0.000000	0.000000	0.000000	0.000000	0.000000	0.000000	0.000000	0.000000	0.000000	0.000000	0.000000	0.000000	0.000000	0.000000	0.000000	0.000000	0.000000	0.000000	0.000000	0.000000	0.000000	0.000000	0.000000	0.000000	0.000000	0.000000	0.000000	0.000000
Parenteral	DDD	Beef	F_54	0.000000	0.000000	0.000000	0.000000	0.000000	0.000000	0.000000	0.000000	0.000000	0.000000	0.000000	0.000000	0.000000	0.000000	0.042517	0.000000	0.000000	0.000000	0.000000	0.137615	0.000000	0.000000	0.000000	0.000000	0.000000	0.000000	0.000000	0.000000	0.000000	0.000000	0.000000	0.000000	0.000000	0.000000	0.000000	0.000000	0.000000	0.000000	0.000000	0.000000	0.000000	0.000000	0.000000	0.000000	0.000000	0.000000
Parenteral	DDD	Beef	F_55	0.000000	0.000000	0.000000	0.000000	0.000000	0.000000	0.000000	0.000000	0.000000	0.000000	0.000000	0.000000	0.000000	0.000000	0.034507	0.000000	0.000000	0.000000	0.000000	0.000000	0.000000	0.000000	0.000000	0.000000	0.000000	0.000000	0.000000	0.000000	0.000000	0.000000	0.000000	0.000000	0.000000	0.000000	0.000000	0.000000	0.000000	0.000000	0.000000	0.000000	0.000000	0.000000	0.000000	0.000000	0.000000	0.000000
Parenteral	DDD	Beef	F_56	0.000000	0.119112	0.000000	0.000000	0.000000	0.000000	0.000000	0.000000	0.000000	0.000000	0.000000	0.000000	0.000000	0.000000	0.013528	0.000000	0.000000	0.000000	0.000000	0.000000	0.000000	0.000000	0.021853	0.000000	0.000000	0.000000	0.000000	0.000000	0.000000	0.000000	0.031566	0.000000	0.000000	0.000000	0.000000	0.000000	0.000000	0.000000	0.000000	0.000000	0.000000	0.000000	0.000000	0.000000	0.000000	0.000000
Parenteral	DDD	Beef	F_57	0.000000	0.000000	0.000000	0.000000	0.000000	0.000000	0.000000	0.109489	0.000000	0.000000	0.000000	0.000000	0.000000	0.000000	0.000000	0.000000	0.000000	0.000000	0.000000	0.000000	0.000000	0.000000	0.000000	0.000000	0.000000	0.000000	0.000000	0.000000	0.000000	0.000000	0.000000	0.000000	0.000000	0.000000	0.000000	0.000000	0.000000	0.000000	0.000000	0.000000	0.000000	0.000000	0.000000	0.000000	0.000000	0.000000
Parenteral	DDD	Beef	F_58	0.000000	0.000000	0.000000	0.000000	0.000000	0.000000	0.000000	0.000000	0.000000	0.000000	0.000000	0.000000	0.337838	0.000000	0.064350	0.000000	0.000000	0.000000	0.000000	0.000000	0.160875	0.000000	0.000000	0.000000	0.000000	0.000000	0.000000	0.000000	0.311798	0.000000	0.000000	0.000000	0.000000	0.000000	0.000000	0.000000	0.000000	0.000000	0.000000	0.000000	0.000000	0.000000	0.000000	0.000000	0.000000	0.000000
Parenteral	DDD	Beef	F_59	0.000000	0.151994	0.000000	0.000000	0.000000	0.000000	0.000000	0.000000	0.000000	0.000000	0.000000	0.000000	0.000000	0.000000	0.000000	0.000000	0.000000	0.000000	0.000000	0.000000	0.000000	0.000000	0.000000	0.000000	0.000000	0.000000	0.000000	0.000000	0.000000	0.000000	0.000000	0.000000	0.000000	0.000000	0.000000	0.000000	0.000000	0.000000	0.000000	0.000000	0.000000	0.000000	0.000000	0.000000	0.000000	0.000000
Parenteral	DDD	Beef	F_60	0.000000	0.000000	0.000000	0.000000	0.000000	0.000000	0.370370	0.000000	0.000000	0.000000	0.000000	0.000000	0.000000	0.000000	0.705467	0.000000	0.000000	0.000000	0.000000	0.000000	0.000000	0.000000	0.166192	0.000000	0.000000	0.000000	0.000000	0.000000	0.000000	0.000000	0.240055	0.000000	0.000000	0.000000	0.000000	0.000000	0.000000	0.000000	0.000000	0.000000	0.000000	0.000000	0.000000	0.000000	0.000000	0.000000
Parenteral	DDD	Beef	F_61	0.103152	0.000000	0.000000	0.000000	0.000000	0.000000	0.000000	0.000000	0.000000	0.016070	0.000000	0.000000	0.000000	0.000000	0.065232	0.000000	0.000000	0.000000	0.000000	0.000000	0.000000	0.000000	0.000000	0.000000	0.000000	0.000000	0.000000	0.000000	0.000000	0.000000	0.000000	0.000000	0.000000	0.000000	0.000000	0.000000	0.000000	0.000000	0.000000	0.000000	0.000000	0.000000	0.000000	0.205479	0.000000	0.000000
Parenteral	DDD	Beef	F_62	0.000000	0.057758	0.000000	0.000000	0.000000	0.000000	0.000000	0.000000	0.000000	0.000000	0.000000	0.000000	0.000000	0.000000	0.000000	0.000000	0.000000	0.000000	0.000000	0.800000	0.000000	0.000000	0.000000	0.000000	0.000000	0.000000	0.000000	0.000000	0.000000	0.000000	0.000000	0.000000	0.000000	0.102564	0.000000	0.000000	0.000000	0.033333	0.000000	0.000000	0.000000	0.000000	0.000000	0.000000	0.133333	0.000000
Parenteral	DDD	Beef	F_63	0.000000	0.000000	0.000000	0.000000	0.000000	0.000000	0.000000	0.000000	0.000000	0.000000	0.000000	0.000000	0.032029	0.000000	0.000000	0.000000	0.000000	0.000000	0.000000	0.000000	0.000000	0.000000	0.000000	0.000000	0.000000	0.000000	0.502874	0.000000	0.039780	0.000000	0.000000	0.000000	0.000000	0.000000	0.000000	0.000000	0.000000	0.000000	0.000000	0.000000	0.000000	0.000000	0.000000	0.000000	0.000000	0.000000
Parenteral	DDD	Beef	F_64	0.181887	0.028077	0.000000	0.000000	0.000000	0.000000	0.000000	0.000000	0.000000	0.000000	0.000000	0.000000	0.000000	0.000000	0.000000	0.000000	0.000000	0.000000	0.000000	0.000000	0.000000	0.000000	0.000000	0.000000	0.000000	0.000000	0.405093	0.000000	0.000000	0.000000	0.000000	0.000000	0.000000	0.000000	0.000000	0.022756	0.000000	0.000000	0.000000	0.000000	0.000000	0.000000	0.000000	0.000000	0.033069	0.000000
Parenteral	DDD	Dairy	F_65	0.000000	0.000000	0.000000	0.000000	0.000000	0.000000	0.009976	0.000000	0.000000	0.000000	0.000000	0.000000	0.000000	0.000000	0.000000	0.000000	0.000000	0.000000	0.000000	0.000000	0.000000	0.000000	0.030285	0.000000	0.000000	0.169594	0.229659	0.000000	0.000000	0.000000	0.043745	0.000000	0.000000	0.000000	0.000000	0.000000	0.000000	0.000000	0.000000	0.000000	0.000000	0.000000	0.000000	0.000000	0.000000	0.000000
Parenteral	DDD	Dairy	F_66	0.000000	0.000000	0.000000	0.000000	0.000000	0.000000	0.000000	0.000000	0.000000	0.000000	0.000000	0.000000	0.000000	0.000000	0.000000	0.000000	0.000000	0.000000	0.000000	0.000000	0.000000	0.000000	0.000000	0.035162	0.000000	0.194742	0.000000	0.000000	0.000000	0.000000	0.000000	0.000000	0.000000	0.000000	0.000000	0.000000	0.000000	0.000000	0.000000	0.000000	0.000000	0.000000	0.000000	0.000000	0.000000	0.000000
Parenteral	DDD	Dairy	F_67	0.000000	0.000000	0.000000	0.000000	0.000000	0.000000	0.000000	0.246914	0.000000	0.000000	0.000000	0.000000	0.172701	0.000000	0.235156	0.000000	0.034188	0.000000	0.000000	0.000000	0.000000	0.000000	0.047483	0.000000	0.000000	0.183001	0.000000	0.000000	0.193694	0.000000	0.068587	0.000000	0.000000	0.000000	0.000000	0.000000	0.000000	0.000000	0.000000	0.000000	0.000000	0.000000	0.000000	0.000000	0.000000	0.000000
Parenteral	DDD	Beef	F_68	0.000000	0.000000	0.000000	0.000000	0.000000	0.000000	0.000000	0.000000	0.000000	0.000000	0.000000	0.000000	0.000000	0.000000	0.000000	0.000000	0.000000	0.000000	0.000000	0.000000	0.000000	0.000000	0.000000	0.000000	0.000000	0.000000	0.000000	0.000000	0.000000	0.000000	0.000000	0.000000	0.000000	0.000000	0.000000	0.000000	0.000000	0.000000	0.000000	0.000000	0.000000	0.000000	0.000000	0.000000	0.000000	0.000000
Parenteral	DDD	Beef	F_69	0.000000	0.203054	0.000000	0.000000	0.000000	0.000000	0.000000	0.000000	0.000000	0.000000	0.000000	0.000000	0.078125	0.000000	0.000000	0.000000	0.000000	0.000000	0.000000	0.000000	0.000000	0.000000	0.000000	0.000000	0.000000	0.000000	0.113932	0.000000	0.072103	0.000000	0.000000	0.000000	0.000000	0.000000	0.000000	0.000000	0.000000	0.000000	0.000000	0.000000	0.000000	0.000000	0.000000	0.000000	0.000000	0.000000
Parenteral	DDD	Beef	F_70	0.132398	0.000000	0.000000	0.000000	0.000000	0.000000	0.000000	0.000000	0.000000	0.000000	0.000000	0.000000	0.000000	0.000000	0.174429	0.000000	0.000000	0.000000	0.000000	0.000000	0.000000	0.000000	0.049310	0.000000	0.000000	0.000000	0.400641	0.000000	0.000000	0.000000	0.071225	0.000000	0.000000	0.000000	0.000000	0.000000	0.000000	0.000000	0.000000	0.000000	0.000000	0.000000	0.000000	0.000000	0.000000	0.000000
Parenteral	DDD	Dairy	F_71	0.155309	0.067685	0.000000	0.000000	0.000000	0.000000	0.000000	0.000000	0.000000	0.000000	0.000000	0.000000	0.000000	0.000000	0.000000	0.000000	0.000000	0.000000	0.000000	0.000000	0.000000	0.000000	0.090144	0.000000	0.000000	0.240385	0.000000	0.000000	0.000000	0.000000	0.130208	0.000000	0.000000	0.000000	0.000000	0.000000	0.000000	0.000000	0.000000	0.000000	0.000000	0.000000	0.000000	0.117188	0.000000	0.000000
Parenteral	DDD	Dairy	F_72	0.381809	0.122023	0.000000	0.000000	0.000000	0.000000	0.000000	0.000000	0.000000	0.000000	0.000000	0.000000	0.000000	0.000000	0.167673	0.000000	0.000000	0.000000	0.000000	0.000000	0.000000	0.000000	0.054171	0.000000	0.000000	0.108342	0.000000	0.000000	0.000000	0.000000	0.078247	0.125755	0.000000	0.000000	0.000000	0.000000	0.000000	0.000000	0.000000	0.000000	0.000000	0.000000	0.000000	0.000000	0.000000	0.000000
Parenteral	DDD	Dairy	F_73	2.329761	0.000000	0.000000	0.000000	0.000000	0.000000	0.000000	0.000000	0.000000	0.088539	0.000000	0.000000	0.000000	0.000000	0.591949	0.000000	0.127497	0.000000	0.000000	0.000000	0.000000	0.000000	0.000000	0.000000	0.000000	0.424989	0.000000	0.000000	0.000000	0.000000	0.000000	0.000000	0.000000	0.000000	0.000000	0.000000	0.000000	0.000000	0.000000	0.000000	0.000000	0.000000	0.000000	0.000000	0.000000	0.000000
Parenteral	DDD	Dairy	F_74	0.278893	0.000000	0.000000	0.000000	0.000000	0.000000	0.000000	0.000000	0.000000	0.029677	0.000000	0.000000	0.000000	0.000000	0.000000	0.000000	0.000000	0.000000	0.000000	0.000000	0.000000	0.000000	0.035613	0.000000	0.000000	0.000000	0.000000	0.000000	0.000000	0.000000	0.051440	0.000000	0.000000	0.000000	0.000000	0.000000	0.000000	0.000000	0.000000	0.000000	0.000000	0.000000	0.000000	0.000000	0.000000	0.000000
Parenteral	DDD	Dairy	F_75	0.105686	0.311525	0.000000	0.000000	0.000000	0.000000	0.000000	0.000000	0.000000	0.041161	0.000000	0.000000	0.000000	0.000000	0.208855	0.000000	0.000000	0.000000	0.000000	0.000000	0.000000	0.000000	0.026991	0.000000	0.000000	0.000000	0.000000	0.000000	0.000000	0.000000	0.038986	0.000000	0.000000	0.000000	0.000000	0.000000	0.000000	0.000000	0.000000	0.000000	0.000000	0.000000	0.000000	0.000000	0.000000	0.000000
Parenteral	DDD	Dairy	F_76	0.000000	0.048131	0.000000	0.000000	0.000000	0.000000	0.000000	0.111111	0.833333	0.000000	0.000000	0.000000	0.000000	0.000000	0.231481	0.000000	0.000000	0.000000	0.000000	0.000000	0.000000	0.000000	0.106838	0.000000	0.000000	0.439103	0.000000	0.000000	0.000000	0.000000	0.154321	0.000000	0.000000	0.000000	0.000000	0.000000	0.000000	0.000000	0.000000	0.000000	0.000000	0.000000	0.000000	0.000000	0.000000	0.000000
Parenteral	DDD	Beef	F_77	0.359500	0.029457	0.000000	0.000000	0.000000	0.000000	0.148976	0.000000	0.000000	0.000000	0.000000	0.000000	0.000000	0.000000	0.112397	0.000000	0.000000	0.000000	0.000000	0.175978	0.000000	0.000000	0.000000	0.049659	0.000000	0.042974	0.000000	0.000000	0.000000	0.000000	0.000000	0.000000	0.000000	0.000000	0.000000	0.000000	0.000000	0.000000	0.000000	0.000000	0.000000	0.000000	0.000000	0.025140	0.000000	0.000000
Parenteral	DDD	Dairy	F_78	0.000000	0.397241	0.000000	0.000000	0.000000	0.000000	0.000000	0.000000	0.000000	0.000000	0.000000	0.000000	0.000000	0.000000	0.145560	0.000000	0.000000	0.000000	0.000000	0.000000	0.000000	0.000000	0.008398	0.000000	0.000000	0.124555	0.000000	0.000000	0.000000	0.000000	0.012130	0.000000	0.000000	0.000000	0.000000	0.000000	0.000000	0.000000	0.000000	0.000000	0.010275	0.000000	0.000000	0.000000	0.000000	0.000000
Parenteral	DDD	Beef	F_79	0.740668	0.000000	0.000000	0.000000	0.000000	0.000000	0.000000	0.000000	0.000000	0.000000	0.000000	0.000000	0.000000	0.000000	0.156128	0.000000	0.000000	0.000000	0.000000	0.983607	0.000000	0.000000	0.000000	0.091075	0.000000	0.000000	0.000000	0.000000	0.000000	0.000000	0.000000	0.000000	0.000000	0.000000	0.000000	0.000000	0.000000	0.000000	0.000000	0.000000	0.000000	0.000000	0.000000	0.000000	0.000000	0.000000
Parenteral	DDD	Dairy	F_80	0.000000	0.053745	0.000000	0.000000	0.000000	0.000000	0.004963	0.000000	2.332506	0.000000	0.000000	0.000000	0.000000	0.000000	0.144748	0.000000	0.000000	0.000000	0.000000	0.000000	0.000000	0.000000	0.000000	0.000000	0.000000	0.000000	0.018093	0.000000	0.000000	0.000000	0.000000	0.000000	0.000000	0.000000	0.000000	0.000000	0.000000	0.000000	0.000000	0.000000	0.000000	0.000000	0.000000	0.000000	0.000000	0.000000
Parenteral	DDD	Beef	F_81	0.130959	0.000000	0.000000	0.000000	0.000000	0.000000	0.000000	0.000000	0.000000	0.000000	0.000000	0.000000	0.000000	0.000000	0.000000	0.000000	0.000000	0.000000	0.000000	0.000000	0.000000	0.000000	0.000000	0.040258	0.000000	0.000000	0.000000	0.000000	0.000000	0.000000	0.000000	0.000000	0.000000	0.000000	0.000000	0.000000	0.000000	0.000000	0.000000	0.000000	0.000000	0.000000	0.000000	0.000000	0.000000	0.000000
Parenteral	DDD	Beef	F_82	0.042974	0.000000	0.000000	0.000000	0.000000	0.000000	0.084926	0.000000	0.000000	0.000000	0.000000	0.000000	0.000000	0.000000	0.000000	0.000000	0.000000	0.006499	0.000000	0.573248	0.000000	0.000000	0.025478	0.000000	0.000000	0.000000	0.000000	0.000000	0.000000	0.000000	0.036801	0.000000	0.000000	0.000000	0.000000	0.000000	0.000000	0.000000	0.000000	0.000000	0.000000	0.000000	0.000000	0.000000	0.000000	0.000000
Parenteral	DDD	Beef	F_83	0.000000	0.000000	0.000000	0.000000	0.000000	0.000000	0.000000	0.000000	0.000000	0.000000	0.000000	0.000000	0.000000	0.000000	0.000000	0.000000	0.000000	0.000000	0.000000	0.000000	0.022676	0.000000	0.000000	0.000000	0.000000	0.000000	0.000000	0.000000	0.000000	0.000000	0.000000	0.000000	0.000000	0.000000	0.000000	0.000000	0.000000	0.000000	0.000000	0.000000	0.000000	0.000000	0.000000	0.000000	0.000000	0.000000
Parenteral	DDD	Dairy	F_84	0.000000	0.160438	0.000000	0.000000	0.000000	0.000000	0.077160	0.030864	0.000000	0.000000	0.000000	0.000000	0.055486	0.000000	0.073486	0.000000	0.000000	0.000000	0.000000	0.000000	0.000000	0.000000	0.090218	0.000000	0.000000	0.484188	0.000000	0.000000	0.068362	0.000000	0.130316	0.000000	0.000000	0.000000	0.000000	0.000000	0.000000	0.000000	0.000000	0.000000	0.000000	0.000000	0.000000	0.000000	0.000000	0.000000
Parenteral	DDD	Beef	F_85	0.393065	0.000000	0.000000	0.000000	0.000000	0.000000	0.000000	0.000000	0.000000	0.033971	0.000000	0.000000	0.095023	0.000000	0.032321	0.000000	0.000000	0.000000	0.000000	0.800905	0.000000	0.000000	0.000000	0.015083	0.000000	0.000000	0.329940	0.000000	0.087699	0.000000	0.000000	0.000000	0.000000	0.000000	0.000000	0.000000	0.047321	0.000000	0.000000	0.000000	0.000000	0.000000	0.000000	0.278281	0.000000	0.000000
Parenteral	DDD	Dairy	F_86	0.175915	0.321041	0.000000	0.000000	0.000000	0.000000	0.000000	0.000000	0.000000	0.000000	0.000000	0.000000	0.000000	0.000000	0.694802	0.000000	0.000000	0.000000	0.000000	0.000000	0.000000	0.000000	0.000000	0.000000	0.000000	0.229621	0.000000	0.000000	0.000000	0.000000	0.000000	0.000000	0.000000	0.000000	0.000000	0.000000	0.000000	0.000000	0.000000	0.000000	0.000000	0.000000	0.000000	0.000000	0.000000	0.000000
Parenteral	DDD	Dairy	F_87	0.000000	0.035028	0.000000	0.000000	0.000000	0.000000	0.000000	0.000000	1.401617	0.000000	0.000000	0.000000	0.026954	0.000000	0.000000	0.000000	0.000000	0.000000	0.000000	0.000000	0.000000	0.000000	0.041053	0.497155	0.000000	0.342028	0.000000	0.000000	0.024877	0.000000	0.059299	0.000000	0.000000	0.000000	0.000000	0.006094	0.000000	0.000000	0.000000	0.000000	0.000000	0.000000	0.000000	0.072776	0.008856	0.000000
Parenteral	DDD	Dairy	F_88	0.517494	0.255753	0.000000	0.000000	0.000000	0.000000	0.553506	0.184502	0.000000	0.023654	0.000000	0.000000	0.000000	0.000000	0.000000	0.000000	0.000000	0.000000	0.000000	0.110701	0.000000	0.000000	0.042577	0.717507	0.000000	0.965087	0.000000	0.000000	0.000000	0.000000	0.061501	0.098840	0.000000	0.000000	0.000000	0.000000	0.000000	0.000000	0.000000	0.000000	0.000000	0.000000	0.000000	0.000000	0.000000	0.000000
Parenteral	DDD	Beef	F_89	0.625030	0.000000	0.000000	0.000000	0.000000	0.000000	0.000000	0.113636	0.000000	0.000000	0.000000	0.000000	0.000000	0.000000	0.000000	0.000000	0.000000	0.000000	0.000000	0.000000	0.000000	0.000000	0.065559	0.000000	0.000000	0.017483	0.000000	0.000000	0.000000	0.000000	0.094697	0.000000	0.000000	0.000000	0.000000	0.000000	0.000000	0.000000	0.000000	0.000000	0.000000	0.000000	0.000000	0.000000	0.000000	0.000000
Parenteral	DDD	Beef	F_90	0.000000	0.065634	0.000000	0.000000	0.000000	0.000000	0.000000	0.000000	0.000000	0.000000	0.000000	0.000000	0.000000	0.000000	0.000000	0.000000	0.000000	0.000000	0.000000	0.000000	0.000000	0.000000	0.000000	0.000000	0.000000	0.000000	0.000000	0.000000	0.000000	0.000000	0.000000	0.000000	0.000000	0.000000	0.000000	0.000000	0.000000	0.000000	0.000000	0.000000	0.000000	0.000000	0.000000	0.000000	0.000000	0.000000
Parenteral	DDD	Beef	F_91	0.000000	0.056998	0.000000	0.000000	0.000000	0.000000	0.043860	0.000000	0.000000	0.000000	0.000000	0.000000	0.000000	0.000000	0.000000	0.000000	0.000000	0.000000	0.000000	0.000000	0.000000	0.000000	0.000000	0.109649	0.000000	0.000000	0.000000	0.000000	0.000000	0.000000	0.000000	0.000000	0.000000	0.000000	0.000000	0.000000	0.000000	0.000000	0.000000	0.000000	0.000000	0.000000	0.000000	0.493421	0.000000	0.000000
Parenteral	DDD	Beef	F_92	0.000000	0.000000	0.000000	0.000000	0.000000	0.000000	0.000000	0.000000	0.000000	0.000000	0.000000	0.000000	0.000000	0.000000	0.000000	0.000000	0.000000	0.000000	0.000000	0.000000	0.000000	0.000000	0.032051	0.000000	0.000000	0.000000	0.000000	0.000000	0.000000	0.000000	0.046296	0.000000	0.000000	0.000000	0.000000	0.000000	0.000000	0.000000	0.000000	0.000000	0.000000	0.000000	0.000000	0.000000	0.000000	0.000000
Parenteral	DDD	Beef	F_93	0.000000	0.174939	0.000000	0.000000	0.000000	0.000000	0.000000	0.000000	0.000000	0.000000	0.000000	0.000000	0.048077	0.000000	0.000000	0.000000	0.000000	0.000000	0.000000	0.000000	0.000000	0.000000	0.073964	0.106838	0.000000	0.000000	0.140224	0.000000	0.044371	0.000000	0.106838	0.000000	0.000000	0.000000	0.000000	0.000000	0.000000	0.000000	0.000000	0.000000	0.000000	0.000000	0.000000	0.144231	0.000000	0.000000
Parenteral	DDD	Dairy	F_94	0.000000	0.000000	0.000000	0.000000	0.000000	0.000000	0.000000	0.871314	0.000000	0.000000	0.000000	0.000000	0.000000	0.000000	0.207456	0.000000	0.000000	0.000000	0.000000	0.000000	0.000000	0.000000	0.000000	0.000000	0.000000	0.057352	0.000000	0.000000	0.000000	0.000000	0.000000	0.000000	0.000000	0.000000	0.000000	0.000000	0.000000	0.000000	0.000000	0.000000	0.000000	0.000000	0.000000	0.000000	0.000000	0.134048
Parenteral	DDD	Dairy	F_95	0.000000	0.000000	0.000000	0.000000	0.000000	0.000000	0.000000	0.000000	0.000000	0.000000	0.000000	0.000000	0.000000	0.000000	0.054735	0.000000	0.000000	0.000000	0.000000	0.000000	0.000000	0.000000	0.000000	0.063857	0.000000	0.000000	0.000000	0.000000	0.000000	0.000000	0.000000	0.000000	0.000000	0.000000	0.000000	0.000000	0.000000	0.000000	0.000000	0.000000	0.000000	0.000000	0.000000	0.000000	0.000000	0.000000
Parenteral	DDD	Beef	F_96	0.000000	0.000000	0.000000	0.000000	0.000000	0.000000	0.028011	0.000000	0.000000	0.000000	0.000000	0.000000	0.000000	0.000000	0.000000	0.000000	0.077569	0.000000	0.000000	0.504202	0.000000	0.000000	0.000000	0.000000	0.000000	0.000000	0.000000	0.000000	0.000000	0.000000	0.000000	0.000000	0.000000	0.000000	0.000000	0.000000	0.000000	0.000000	0.000000	0.000000	0.000000	0.000000	0.000000	0.000000	0.000000	0.000000
Parenteral	DDD	Beef	F_97	0.000000	0.000000	0.000000	0.000000	0.000000	0.000000	0.000000	0.000000	0.000000	0.000000	0.000000	0.000000	0.000000	0.000000	0.000000	0.000000	0.000000	0.000000	0.000000	0.461538	0.000000	0.000000	0.000000	0.000000	0.000000	0.000000	0.000000	0.000000	0.000000	0.000000	0.000000	0.000000	0.000000	0.000000	0.000000	0.000000	0.000000	0.000000	0.000000	0.000000	0.036199	0.000000	0.000000	0.000000	0.000000	0.000000
Parenteral	DDD	Beef	F_98	0.228916	0.000000	0.000000	0.000000	0.000000	0.000000	0.000000	0.000000	0.160000	0.075077	0.000000	0.000000	0.035955	0.000000	0.047619	0.000000	0.064615	0.000000	0.000000	0.000000	0.000000	0.000000	0.000000	0.000000	0.000000	0.000000	0.000000	0.000000	0.044298	0.000000	0.000000	0.000000	0.000000	0.000000	0.000000	0.000000	0.000000	0.000000	0.000000	0.000000	0.000000	0.000000	0.000000	0.420000	0.000000	0.000000
Parenteral	DDD	Beef	F_99	0.000000	0.000000	0.000000	0.000000	0.000000	0.000000	0.000000	0.000000	0.000000	0.000000	0.000000	0.000000	0.000000	0.000000	0.050125	0.000000	0.000000	0.000000	0.000000	0.000000	0.000000	0.000000	0.000000	0.000000	0.000000	0.000000	0.000000	0.000000	0.000000	0.000000	0.000000	0.000000	0.000000	0.000000	0.000000	0.000000	0.000000	0.000000	0.000000	0.000000	0.000000	0.000000	0.000000	0.000000	0.000000	0.000000
Parenteral	DDD	Dairy	F_100	0.102227	0.000000	0.000000	0.000000	0.000000	0.000000	0.084175	0.909091	0.000000	0.000000	0.000000	0.000000	0.000000	0.000000	0.096200	0.000000	0.000000	0.000000	0.000000	0.000000	0.000000	0.000000	0.000000	0.420875	0.000000	0.000000	0.000000	0.000000	0.000000	0.000000	0.000000	0.000000	0.000000	0.000000	0.000000	0.000000	0.000000	0.000000	0.000000	0.000000	0.000000	0.000000	0.000000	0.000000	0.000000	0.000000
Parenteral	DDD	Dairy	F_101	0.177179	0.000000	0.000000	0.000000	0.000000	0.000000	0.065359	0.784314	0.000000	0.000000	0.000000	0.000000	0.000000	0.000000	0.000000	0.000000	0.000000	0.000000	0.000000	0.000000	0.000000	0.000000	0.000000	0.217865	0.000000	0.000000	0.000000	0.000000	0.000000	0.000000	0.000000	0.000000	0.000000	0.000000	0.000000	0.000000	0.000000	0.000000	0.000000	0.000000	0.000000	0.000000	0.000000	0.000000	0.000000	0.000000
Parenteral	DCD	Dairy	F_1	0.041863	0.000000	0.000000	0.000000	0.000000	0.000000	0.000000	0.000000	0.000000	0.000000	0.000000	0.000000	0.060220	0.000000	0.159622	0.000000	0.000000	0.000000	0.000000	0.000000	0.000000	0.000000	0.000000	0.000000	0.000000	0.000000	0.000000	0.000000	0.035183	0.000000	0.000000	0.000000	0.000000	0.000000	0.000000	0.000000	0.000000	0.000000	0.000000	0.000000	0.005435	0.000000	0.000000	0.000000	0.000000	0.000000
Parenteral	DCD	Dairy	F_2	0.000000	0.013175	0.000000	0.000000	0.000000	0.000000	0.002325	0.000000	0.000000	0.000000	0.000000	0.000000	0.000000	0.000000	0.019182	0.000000	0.000000	0.000000	0.000000	0.000000	0.009472	0.000000	0.000000	0.000000	0.000000	0.000000	0.000000	0.000000	0.000000	0.000000	0.000000	0.000000	0.000000	0.000000	0.000000	0.000000	0.000000	0.000000	0.000000	0.000000	0.000000	0.000000	0.000000	0.031317	0.000000	0.000000
Parenteral	DCD	Dairy	F_3	0.000000	0.000000	0.000000	0.000000	0.000000	0.000000	0.000000	0.000000	0.107897	0.000000	0.000000	0.000000	0.000000	0.000000	0.133523	0.000000	0.000000	0.000000	0.000000	0.000000	0.000000	0.000000	0.000000	0.000000	0.000000	0.000000	0.014610	0.006784	0.000000	0.000000	0.000000	0.000000	0.000000	0.000000	0.000000	0.000000	0.000000	0.000000	0.000000	0.000000	0.000000	0.000000	0.000000	0.057978	0.000000	0.000000
Parenteral	DCD	Dairy	F_4	0.000000	0.000000	0.000000	0.000000	0.000000	0.000000	0.000000	0.000000	0.000000	0.000000	0.000000	0.000000	0.000000	0.000000	0.199275	0.000000	0.000000	0.000000	0.000000	0.000000	0.000000	0.000000	0.000000	0.000000	0.000000	0.000000	0.000000	0.000000	0.000000	0.000000	0.000000	0.000000	0.000000	0.000000	0.000000	0.000000	0.000000	0.000000	0.000000	0.000000	0.000000	0.000000	0.000000	0.000000	0.000000	0.000000
Parenteral	DCD	Dairy	F_5	0.000000	0.014986	0.000000	0.000000	0.000000	0.000000	0.000000	0.000000	0.000000	0.000000	0.000000	0.000000	0.000000	0.000000	0.113636	0.000000	0.000000	0.000000	0.000000	0.000000	0.000000	0.000000	0.000000	0.000000	0.000000	0.000000	0.000000	0.000000	0.000000	0.000000	0.000000	0.000000	0.000000	0.000000	0.000000	0.000000	0.000000	0.000000	0.000000	0.000000	0.000000	0.000000	0.000000	0.000000	0.000000	0.000000
Parenteral	DCD	Beef	F_6	0.000000	0.000000	0.000000	0.000000	0.000000	0.000000	0.227768	0.000000	0.000000	0.000000	0.000000	0.000000	0.000000	0.000000	0.098039	0.000000	0.116013	0.000000	0.000000	0.000000	0.000000	0.000000	0.000000	0.000000	0.000000	0.000000	0.066138	0.000000	0.000000	0.000000	0.000000	0.000000	0.000000	0.000000	0.000000	0.000000	0.000000	0.000000	0.000000	0.000000	0.000000	0.000000	0.000000	0.033347	0.000000	0.000000
Parenteral	DCD	Beef	F_7	0.033156	0.000000	0.000000	0.000000	0.000000	0.000000	0.017483	0.000000	0.000000	0.009776	0.000000	0.000000	0.000000	0.000000	0.012019	0.000000	0.000000	0.000000	0.000000	0.000000	0.000000	0.000000	0.000000	0.000000	0.000000	0.000000	0.000000	0.000000	0.000000	0.000000	0.000000	0.000000	0.000000	0.000000	0.000000	0.000000	0.000000	0.000000	0.000000	0.000000	0.000000	0.000000	0.000000	0.000000	0.000000	0.000000
Parenteral	DCD	Beef	F_8	0.000000	0.070246	0.000000	0.000000	0.000000	0.000000	0.000000	0.018182	0.000000	0.000000	0.000000	0.000000	0.000000	0.000000	0.011364	0.000000	0.081818	0.000000	0.000000	0.000000	0.000000	0.000000	0.000000	0.000000	0.000000	0.000000	0.000000	0.000000	0.000000	0.000000	0.000000	0.000000	0.000000	0.050505	0.000000	0.000000	0.000000	0.000000	0.000000	0.000000	0.000000	0.000000	0.000000	0.000000	0.036364	0.000000
Parenteral	DCD	Beef	F_9	0.000000	0.013533	0.000000	0.000000	0.000000	0.000000	0.000000	0.000000	0.000000	0.000000	0.000000	0.000000	0.000000	0.000000	0.002648	0.000000	0.000000	0.000000	0.000000	0.000000	0.000000	0.000000	0.000000	0.000000	0.000000	0.000000	0.000000	0.000000	0.000000	0.000000	0.000000	0.000000	0.000000	0.000000	0.000000	0.000000	0.000000	0.000000	0.000000	0.000000	0.000000	0.000000	0.000000	0.000000	0.000000	0.000000
Parenteral	DCD	Dairy	F_10	0.000000	0.000000	0.000000	0.000000	0.000000	0.000000	0.000000	0.000000	0.219780	0.000000	0.000000	0.000000	0.000000	0.000000	0.000000	0.000000	0.000000	0.000000	0.000000	0.000000	0.000000	0.000000	0.000000	0.000000	0.000000	0.011945	0.000000	0.000000	0.000000	0.000000	0.000000	0.000000	0.000000	0.000000	0.000000	0.000000	0.000000	0.000000	0.000000	0.000000	0.000000	0.000000	0.000000	0.000000	0.000000	0.000000
Parenteral	DCD	Dairy	F_11	0.000000	0.000000	0.000000	0.000000	0.000000	0.000000	0.000000	0.381356	0.000000	0.000000	0.000000	0.000000	0.000000	0.000000	0.169492	0.000000	0.000000	0.000000	0.000000	0.000000	0.000000	0.000000	0.000000	0.000000	0.000000	0.000000	0.000000	0.000000	0.000000	0.000000	0.000000	0.000000	0.000000	0.000000	0.000000	0.000000	0.000000	0.000000	0.000000	0.000000	0.000000	0.000000	0.000000	0.000000	0.000000	0.000000
Parenteral	DCD	Dairy	F_12	0.000000	0.000000	0.000000	0.000000	0.000000	0.000000	0.259740	0.000000	0.096200	0.000000	0.000000	0.000000	0.000000	0.000000	0.634921	0.000000	0.000000	0.000000	0.000000	0.000000	0.000000	0.000000	0.000000	0.000000	0.000000	0.000000	0.000000	0.000000	0.000000	0.000000	0.000000	0.000000	0.000000	0.000000	0.000000	0.000000	0.000000	0.000000	0.000000	0.000000	0.000000	0.000000	0.000000	0.000000	0.000000	0.000000
Parenteral	DCD	Beef	F_13	0.000000	0.081767	0.000000	0.000000	0.000000	0.000000	0.028860	0.039683	0.000000	0.000000	0.000000	0.000000	0.013164	0.000000	0.000000	0.000000	0.000000	0.000000	0.000000	0.000000	0.005879	0.000000	0.012801	0.178348	0.000000	0.000000	0.000000	0.000000	0.010350	0.000000	0.019124	0.000000	0.000000	0.000000	0.000000	0.000000	0.000000	0.164835	0.000000	0.000000	0.000000	0.000000	0.000000	0.000000	0.214286	0.000000
Parenteral	DCD	Beef	F_14	0.053420	0.000000	0.000000	0.000000	0.000000	0.000000	0.000000	0.000000	0.000000	0.000000	0.000000	0.000000	0.000000	0.000000	0.008197	0.000000	0.000000	0.000000	0.000000	0.000000	0.000000	0.000000	0.000000	0.000000	0.000000	0.000000	0.000000	0.000000	0.000000	0.000000	0.000000	0.000000	0.000000	0.000000	0.000000	0.000000	0.000000	0.000000	0.000000	0.000000	0.000000	0.000000	0.000000	0.043660	0.000000	0.000000
Parenteral	DCD	Beef	F_15	0.000000	0.133225	0.000000	0.000000	0.000000	0.000000	0.000000	0.000000	0.000000	0.000000	0.000000	0.000000	0.000000	0.000000	0.043103	0.000000	0.090517	0.000000	0.000000	0.000000	0.000000	0.011494	0.034761	0.000000	0.000000	0.000000	0.030788	0.000000	0.000000	0.000000	0.051932	0.000000	0.000000	0.000000	0.000000	0.000000	0.000000	0.000000	0.000000	0.000000	0.000000	0.000000	0.000000	0.000000	0.000000	0.000000
Parenteral	DCD	Dairy	F_16	0.008885	0.000000	0.000000	0.000000	0.000000	0.000000	0.000000	0.076687	0.000000	0.000000	0.000000	0.000000	0.000000	0.000000	0.000000	0.007482	0.000000	0.000000	0.000000	0.000000	0.000000	0.000000	0.000000	0.001323	0.000000	0.000000	0.000000	0.032289	0.000000	0.000000	0.000000	0.000000	0.000000	0.000000	0.000000	0.000000	0.000000	0.000000	0.000000	0.000000	0.000000	0.000000	0.000000	0.000000	0.000000	0.000000
Parenteral	DCD	Dairy	F_17	0.000000	0.000000	0.000000	0.000000	0.000000	0.000000	0.000000	0.083333	0.000000	0.000000	0.000000	0.000000	0.000000	0.000000	0.069444	0.000000	0.000000	0.000000	0.000000	0.000000	0.000000	0.000000	0.000000	0.000000	0.000000	0.000000	0.019841	0.000000	0.000000	0.000000	0.000000	0.000000	0.000000	0.030864	0.000000	0.000000	0.000000	0.000000	0.000000	0.000000	0.000000	0.000000	0.000000	0.000000	0.022222	0.000000
Parenteral	DCD	Dairy	F_18	0.000000	0.006504	0.000000	0.000000	0.000000	0.000000	0.022957	0.103535	0.000000	0.000000	0.000000	0.000000	0.121602	0.000000	0.000000	0.000000	0.000000	0.000000	0.000000	0.000000	0.000000	0.000000	0.016292	0.000000	0.000000	0.075253	0.000000	0.000000	0.094842	0.000000	0.024340	0.000000	0.000000	0.000000	0.000000	0.000000	0.000000	0.000000	0.000000	0.000000	0.000000	0.000000	0.000000	0.000000	0.000000	0.000000
Parenteral	DCD	Dairy	F_19	0.000000	0.028940	0.000000	0.000000	0.000000	0.000000	0.000000	0.056180	0.000000	0.000000	0.000000	0.000000	0.000000	0.000000	0.070225	0.000000	0.000000	0.000000	0.000000	0.000000	0.000000	0.000000	0.063429	0.025249	0.000000	0.069712	0.000000	0.000000	0.000000	0.000000	0.094761	0.000000	0.000000	0.000000	0.000000	0.000000	0.000000	0.000000	0.000000	0.000000	0.000000	0.000000	0.000000	0.000000	0.000000	0.000000
Parenteral	DCD	Dairy	F_20	0.000000	0.000000	0.000000	0.000000	0.000000	0.000000	0.000000	0.000000	0.000000	0.000000	0.000000	0.000000	0.050539	0.000000	0.000000	0.000000	0.000000	0.000000	0.000000	0.000000	0.000000	0.000000	0.000000	0.084800	0.000000	0.000000	0.000000	0.000000	0.029527	0.000000	0.000000	0.000000	0.000000	0.000000	0.000000	0.000000	0.000000	0.000000	0.000000	0.000000	0.000000	0.000000	0.000000	0.000000	0.000000	0.000000
Parenteral	DCD	Dairy	F_21	0.000000	0.000000	0.000000	0.000000	0.000000	0.000000	0.000000	0.000000	0.000000	0.000000	0.000000	0.000000	0.082672	0.000000	0.000000	0.000000	0.000000	0.000000	0.000000	0.000000	0.000000	0.000000	0.000000	0.000000	0.000000	0.000000	0.000000	0.000000	0.048301	0.000000	0.000000	0.000000	0.000000	0.000000	0.000000	0.000000	0.000000	0.000000	0.000000	0.000000	0.000000	0.000000	0.000000	0.000000	0.000000	0.000000
Parenteral	DCD	Dairy	F_22	0.024667	0.070614	0.000000	0.000000	0.000000	0.000000	0.000000	0.007491	0.068097	0.003275	0.000000	0.000000	0.000000	0.000000	0.018727	0.000000	0.000000	0.000000	0.000000	0.000000	0.000000	0.000000	0.000000	0.000000	0.000000	0.000000	0.000000	0.000000	0.000000	0.000000	0.000000	0.000000	0.000000	0.000000	0.000000	0.000000	0.000000	0.000000	0.000000	0.000000	0.000000	0.000000	0.000000	0.057326	0.000000	0.000000
Parenteral	DCD	Dairy	F_23	0.027513	0.054802	0.000000	0.000000	0.000000	0.000000	0.000000	0.026596	0.000000	0.000000	0.000000	0.000000	0.071239	0.000000	0.106383	0.000000	0.000000	0.000000	0.000000	0.000000	0.000000	0.000000	0.008579	0.000000	0.000000	0.067692	0.075988	0.000000	0.041621	0.000000	0.012817	0.000000	0.000000	0.000000	0.000000	0.000000	0.000000	0.000000	0.000000	0.000000	0.000000	0.000000	0.000000	0.000000	0.000000	0.000000
Parenteral	DCD	Dairy	F_24	0.000000	0.038653	0.000000	0.000000	0.000000	0.000000	0.000000	0.170532	0.000000	0.000000	0.000000	0.000000	0.000000	0.000000	0.042633	0.000000	0.046044	0.000000	0.000000	0.327422	0.000000	0.000000	0.000000	0.213069	0.000000	0.063233	0.000000	0.000000	0.000000	0.000000	0.000000	0.000000	0.000000	0.000000	0.000000	0.013651	0.000000	0.000000	0.000000	0.000000	0.000000	0.000000	0.000000	0.000000	0.030014	0.000000
Parenteral	DCD	Beef	F_25	0.000000	0.000000	0.000000	0.000000	0.000000	0.000000	0.000000	0.000000	0.018670	0.000000	0.000000	0.000000	0.011360	0.000000	0.000000	0.000000	0.000000	0.000000	0.000000	0.106635	0.000000	0.000000	0.000000	0.000000	0.000000	0.000000	0.000000	0.000000	0.008653	0.000000	0.000000	0.000000	0.000000	0.000000	0.000000	0.000000	0.000000	0.000000	0.000000	0.000000	0.000000	0.000000	0.000000	0.000000	0.000000	0.000000
Parenteral	DCD	Beef	F_26	0.050847	0.021828	0.000000	0.000000	0.000000	0.000000	0.000000	0.000000	0.000000	0.014992	0.000000	0.000000	0.099879	0.000000	0.000000	0.000000	0.000000	0.000000	0.000000	0.000000	0.000000	0.000000	0.000000	0.000000	0.000000	0.000000	0.000000	0.000000	0.058354	0.000000	0.000000	0.000000	0.000000	0.000000	0.000000	0.000000	0.006908	0.000000	0.000000	0.000000	0.000000	0.000000	0.000000	0.000000	0.000000	0.000000
Parenteral	DCD	Beef	F_27	0.000000	0.000000	0.000000	0.000000	0.000000	0.000000	0.000000	0.000000	0.000000	0.000000	0.000000	0.000000	0.030788	0.000000	0.000000	0.000000	0.020690	0.000000	0.000000	0.620690	0.000000	0.000000	0.000000	0.000000	0.000000	0.000000	0.049261	0.000000	0.017988	0.000000	0.000000	0.000000	0.000000	0.000000	0.000000	0.000000	0.000000	0.000000	0.000000	0.000000	0.000000	0.000000	0.000000	0.000000	0.000000	0.000000
Parenteral	DCD	Beef	F_28	0.022887	0.011397	0.000000	0.000000	0.000000	0.000000	0.008045	0.000000	0.000000	0.000000	0.000000	0.000000	0.000000	0.000000	0.022124	0.000000	0.000000	0.000000	0.000000	0.000000	0.000000	0.000000	0.000000	0.000000	0.000000	0.014267	0.000000	0.000000	0.000000	0.000000	0.000000	0.000000	0.000000	0.000000	0.000000	0.000000	0.000000	0.000000	0.000000	0.000000	0.000000	0.000000	0.000000	0.000000	0.000000	0.000000
Parenteral	DCD	Beef	F_29	0.000000	0.000000	0.000000	0.000000	0.000000	0.000000	0.000000	0.039683	0.096200	0.000000	0.000000	0.000000	0.031848	0.000000	0.109127	0.000000	0.130952	0.000000	0.000000	0.000000	0.000000	0.000000	0.000000	0.000000	0.000000	0.000000	0.028345	0.000000	0.024840	0.000000	0.000000	0.000000	0.000000	0.000000	0.000000	0.000000	0.000000	0.000000	0.000000	0.000000	0.000000	0.000000	0.000000	0.000000	0.000000	0.000000
Parenteral	DCD	Beef	F_30	0.000000	0.000000	0.000000	0.000000	0.000000	0.000000	0.000000	0.039683	0.192400	0.000000	0.000000	0.000000	0.089174	0.000000	0.019841	0.000000	0.107143	0.000000	0.000000	0.000000	0.000000	0.000000	0.000000	0.000000	0.000000	0.012795	0.011338	0.000000	0.069551	0.000000	0.000000	0.000000	0.000000	0.000000	0.000000	0.000000	0.000000	0.000000	0.000000	0.000000	0.000000	0.000000	0.000000	0.000000	0.000000	0.000000
Parenteral	DCD	Beef	F_31	0.000000	0.050503	0.000000	0.000000	0.000000	0.000000	0.062389	0.000000	0.000000	0.000000	0.000000	0.000000	0.000000	0.000000	0.090686	0.000000	0.000000	0.000000	0.000000	0.000000	0.000000	0.000000	0.007906	0.000000	0.000000	0.000000	0.000000	0.000000	0.000000	0.000000	0.011812	0.000000	0.000000	0.000000	0.000000	0.000000	0.000000	0.000000	0.000000	0.000000	0.000000	0.000000	0.000000	0.000000	0.000000	0.000000
Parenteral	DCD	Dairy	F_32	0.000000	0.036679	0.000000	0.000000	0.000000	0.000000	0.000000	0.000000	0.172612	0.000000	0.000000	0.000000	0.000000	0.000000	0.108782	0.000000	0.000000	0.000000	0.000000	0.094937	0.000000	0.000000	0.000000	0.000000	0.000000	0.013759	0.033906	0.000000	0.000000	0.000000	0.000000	0.000000	0.000000	0.000000	0.000000	0.000000	0.000000	0.000000	0.000000	0.000000	0.000000	0.000000	0.000000	0.000000	0.000000	0.000000
Parenteral	DCD	Beef	F_33	0.017813	0.000000	0.000000	0.000000	0.000000	0.000000	0.000000	0.000000	0.000000	0.000000	0.000000	0.000000	0.000000	0.000000	0.000000	0.000000	0.000000	0.000000	0.000000	0.237624	0.000000	0.000000	0.000000	0.000000	0.000000	0.012770	0.226308	0.000000	0.000000	0.000000	0.000000	0.000000	0.000000	0.000000	0.000000	0.000000	0.000000	0.017669	0.000000	0.000000	0.000000	0.000000	0.000000	0.000000	0.022970	0.015842
Parenteral	DCD	Dairy	F_34	0.000000	0.033057	0.000000	0.000000	0.000000	0.000000	0.000000	0.207219	0.097229	0.000000	0.000000	0.000000	0.004292	0.000000	0.000000	0.000000	0.000000	0.000000	0.000000	0.882353	0.000000	0.000000	0.002156	0.000000	0.000000	0.209254	0.000000	0.000000	0.003347	0.000000	0.003221	0.000000	0.000000	0.005942	0.000000	0.000000	0.000000	0.000000	0.000000	0.000000	0.000000	0.000000	0.000000	0.000000	0.004278	0.000000
Parenteral	DCD	Dairy	F_35	0.000000	0.074102	0.000000	0.000000	0.000000	0.000000	0.000000	0.303279	0.000000	0.000000	0.000000	0.000000	0.022248	0.000000	0.000000	0.000000	0.000000	0.000000	0.000000	0.000000	0.000000	0.000000	0.011846	0.121569	0.005653	0.000000	0.000000	0.000000	0.020126	0.000000	0.017697	0.000000	0.000000	0.000000	0.000000	0.000000	0.000000	0.000000	0.000000	0.000000	0.000000	0.000000	0.000000	0.000000	0.000000	0.000000
Parenteral	DCD	Beef	F_36	0.000000	0.039830	0.000000	0.000000	0.000000	0.000000	0.000000	0.000000	0.000000	0.000000	0.000000	0.000000	0.000000	0.000000	0.000000	0.000000	0.000000	0.000000	0.000000	0.000000	0.000000	0.000000	0.000000	0.000000	0.000000	0.000000	0.000000	0.000000	0.000000	0.000000	0.000000	0.000000	0.000000	0.000000	0.000000	0.000000	0.000000	0.000000	0.000000	0.000000	0.000000	0.000000	0.000000	0.000000	0.000000	0.206186
Parenteral	DCD	Dairy	F_37	0.000000	0.061915	0.000000	0.000000	0.000000	0.000000	0.000000	0.000000	0.000000	0.000000	0.000000	0.000000	0.000000	0.000000	0.018029	0.000000	0.000000	0.000000	0.000000	0.000000	0.000000	0.000000	0.000000	0.000000	0.000000	0.000000	0.017170	0.000000	0.000000	0.000000	0.000000	0.000000	0.000000	0.000000	0.000000	0.000000	0.000000	0.000000	0.000000	0.000000	0.000000	0.000000	0.000000	0.000000	0.000000	0.000000
Parenteral	DCD	Dairy	F_38	0.000000	0.000000	0.000000	0.000000	0.000000	0.000000	0.000000	0.339912	0.000000	0.000000	0.000000	0.000000	0.000000	0.000000	0.043860	0.000000	0.000000	0.000000	0.000000	0.000000	0.000000	0.000000	0.000000	0.000000	0.000000	0.035355	0.007832	0.000000	0.000000	0.000000	0.000000	0.000000	0.000000	0.000000	0.000000	0.000000	0.000000	0.000000	0.000000	0.000000	0.000000	0.000000	0.000000	0.000000	0.000000	0.000000
Parenteral	DCD	Dairy	F_39	0.120690	0.016098	0.000000	0.000000	0.000000	0.000000	0.000000	0.000000	0.000000	0.000000	0.000000	0.000000	0.111607	0.000000	0.007813	0.000000	0.000000	0.000000	0.000000	0.000000	0.000000	0.000000	0.000000	0.000000	0.000000	0.489130	0.000000	0.000000	0.065206	0.000000	0.000000	0.000000	0.000000	0.000000	0.000000	0.000000	0.000000	0.000000	0.000000	0.000000	0.000000	0.000000	0.000000	0.000000	0.000000	0.000000
Parenteral	DCD	Dairy	F_40	0.000000	0.128315	0.000000	0.000000	0.000000	0.000000	0.000000	0.090909	0.000000	0.000000	0.000000	0.000000	0.000000	0.000000	0.000000	0.000000	0.000000	0.000000	0.000000	0.000000	0.000000	0.000000	0.109971	0.000000	0.000000	0.000000	0.000000	0.000000	0.000000	0.000000	0.164294	0.000000	0.000000	0.000000	0.000000	0.000000	0.000000	0.000000	0.000000	0.000000	0.000000	0.000000	0.000000	0.000000	0.000000	0.000000
Parenteral	DCD	Dairy	F_41	0.000000	0.050503	0.000000	0.000000	0.000000	0.000000	0.000000	0.000000	0.000000	0.000000	0.000000	0.000000	0.000000	0.000000	0.000000	0.000000	0.000000	0.000000	0.000000	0.000000	0.000000	0.000000	0.000000	0.000000	0.000000	0.000000	0.000000	0.000000	0.000000	0.000000	0.000000	0.000000	0.000000	0.000000	0.000000	0.000000	0.000000	0.000000	0.000000	0.000000	0.000000	0.000000	0.000000	0.000000	0.000000	0.000000
Parenteral	DCD	Dairy	F_42	0.282297	0.000000	0.000000	0.000000	0.000000	0.000000	0.000000	0.000000	0.000000	0.000000	0.000000	0.000000	0.000000	0.000000	0.026408	0.000000	0.000000	0.000000	0.000000	0.000000	0.000000	0.000000	0.000000	0.000000	0.000000	0.000000	0.000000	0.000000	0.000000	0.000000	0.000000	0.000000	0.000000	0.000000	0.000000	0.000000	0.000000	0.000000	0.000000	0.000000	0.000000	0.000000	0.000000	0.150905	0.000000	0.000000
Parenteral	DCD	Beef	F_43	0.000000	0.020122	0.000000	0.000000	0.000000	0.000000	0.000000	0.000000	0.000000	0.000000	0.000000	0.000000	0.000000	0.000000	0.000000	0.000000	0.000000	0.000000	0.000000	0.000000	0.000000	0.000000	0.000000	0.000000	0.000000	0.000000	0.000000	0.000000	0.000000	0.000000	0.000000	0.000000	0.000000	0.043403	0.000000	0.000000	0.000000	0.000000	0.000000	0.000000	0.000000	0.000000	0.000000	0.000000	0.031250	0.000000
Parenteral	DCD	Dairy	F_44	0.000000	0.000000	0.000000	0.000000	0.000000	0.000000	0.000000	0.122860	0.037765	0.000000	0.000000	0.000000	0.000000	0.000000	0.029786	0.000000	0.000000	0.000000	0.000000	0.000000	0.000000	0.000000	0.000000	0.001890	0.000000	0.000000	0.000000	0.000000	0.000000	0.000000	0.000000	0.000000	0.000000	0.000000	0.000000	0.000000	0.000000	0.000000	0.000000	0.000000	0.000000	0.000000	0.000000	0.000000	0.000000	0.073033
Parenteral	DCD	Beef	F_45	0.125139	0.000000	0.000000	0.000000	0.000000	0.000000	0.000000	0.000000	0.000000	0.000000	0.000000	0.000000	0.026752	0.000000	0.000000	0.000000	0.030242	0.000000	0.000000	0.000000	0.000000	0.000000	0.000000	0.000000	0.000000	0.052595	0.000000	0.000000	0.021034	0.000000	0.000000	0.000000	0.000000	0.000000	0.000000	0.000000	0.000000	0.000000	0.000000	0.000000	0.000000	0.000000	0.000000	0.000000	0.000000	0.000000
Parenteral	DCD	Beef	F_46	0.000000	0.068991	0.000000	0.000000	0.000000	0.000000	0.000000	0.000000	0.000000	0.000000	0.000000	0.000000	0.000000	0.000000	0.000000	0.000000	0.000000	0.000000	0.000000	0.000000	0.000000	0.000000	0.028802	0.000000	0.000000	0.000000	0.000000	0.000000	0.000000	0.000000	0.043029	0.000000	0.000000	0.000000	0.000000	0.000000	0.000000	0.000000	0.000000	0.000000	0.000000	0.000000	0.000000	0.000000	0.000000	0.000000
Parenteral	DCD	Beef	F_47	0.000000	0.000000	0.000000	0.000000	0.000000	0.000000	0.000000	0.000000	0.000000	0.000000	0.000000	0.000000	0.035431	0.000000	0.000000	0.000000	0.000000	0.000000	0.000000	0.000000	0.000000	0.000000	0.008961	0.000000	0.000000	0.000000	0.000000	0.000000	0.020700	0.000000	0.013387	0.000000	0.000000	0.000000	0.000000	0.000000	0.000000	0.000000	0.000000	0.000000	0.000000	0.000000	0.000000	0.000000	0.000000	0.000000
Parenteral	DCD	Dairy	F_48	0.000000	0.000000	0.000000	0.000000	0.000000	0.000000	0.003852	0.135593	0.000000	0.000000	0.000000	0.000000	0.052966	0.000000	0.103284	0.000000	0.000000	0.000000	0.000000	0.000000	0.000000	0.000000	0.032463	0.009522	0.000000	0.000000	0.000000	0.000000	0.047522	0.000000	0.048499	0.000000	0.000000	0.000000	0.000000	0.000000	0.000000	0.003259	0.000000	0.000000	0.000000	0.000000	0.000000	0.000000	0.004237	0.000000
Parenteral	DCD	Beef	F_49	0.000000	0.000000	0.000000	0.000000	0.000000	0.000000	0.000000	0.000000	0.000000	0.000000	0.000000	0.000000	0.000000	0.000000	0.002003	0.000000	0.000000	0.000000	0.000000	0.000000	0.000000	0.000000	0.000000	0.000000	0.000000	0.085382	0.000000	0.000000	0.000000	0.000000	0.000000	0.000000	0.000000	0.000000	0.000000	0.000000	0.000000	0.000000	0.000000	0.000000	0.000000	0.000000	0.000000	0.000000	0.000000	0.000000
Parenteral	DCD	Beef	F_50	0.090067	0.000000	0.000000	0.000000	0.000000	0.000000	0.000000	0.000000	0.000000	0.000000	0.000000	0.000000	0.000000	0.000000	0.000000	0.000000	0.000000	0.000000	0.000000	0.000000	0.000000	0.000000	0.000000	0.117391	0.000000	0.020052	0.000000	0.000000	0.000000	0.000000	0.000000	0.000000	0.000000	0.000000	0.000000	0.000000	0.000000	0.000000	0.000000	0.000000	0.000000	0.000000	0.000000	0.000000	0.000000	0.000000
Parenteral	DCD	Beef	F_51	0.038600	0.000000	0.000000	0.000000	0.000000	0.000000	0.008595	0.000000	0.000000	0.000000	0.000000	0.000000	0.000000	0.000000	0.009328	0.000000	0.055970	0.000000	0.000000	0.000000	0.000000	0.000000	0.003009	0.000000	0.000000	0.025957	0.000000	0.000000	0.000000	0.000000	0.004496	0.000000	0.000000	0.049751	0.000000	0.000000	0.000000	0.000000	0.000000	0.000000	0.000000	0.000000	0.000000	0.000000	0.035821	0.000000
Parenteral	DCD	Beef	F_52	0.000000	0.014975	0.000000	0.000000	0.000000	0.000000	0.000000	0.000000	0.000000	0.000000	0.000000	0.000000	0.000000	0.000000	0.000000	0.000000	0.000000	0.000000	0.000000	0.000000	0.000000	0.000000	0.000000	0.000000	0.000000	0.030334	0.000000	0.000000	0.000000	0.000000	0.000000	0.000000	0.000000	0.000000	0.000000	0.000000	0.000000	0.000000	0.000000	0.000000	0.000000	0.000000	0.000000	0.000000	0.000000	0.000000
Parenteral	DCD	Beef	F_53	0.000000	0.000000	0.000000	0.000000	0.000000	0.000000	0.000000	0.000000	0.000000	0.000000	0.000000	0.000000	0.000000	0.000000	0.000000	0.000000	0.000000	0.000000	0.000000	0.000000	0.000000	0.000000	0.000000	0.000000	0.000000	0.000000	0.000000	0.000000	0.000000	0.000000	0.000000	0.000000	0.000000	0.000000	0.000000	0.000000	0.000000	0.000000	0.000000	0.000000	0.000000	0.000000	0.000000	0.000000	0.000000	0.000000
Parenteral	DCD	Beef	F_54	0.000000	0.000000	0.000000	0.000000	0.000000	0.000000	0.000000	0.000000	0.000000	0.000000	0.000000	0.000000	0.000000	0.000000	0.011161	0.000000	0.000000	0.000000	0.000000	0.137615	0.000000	0.000000	0.000000	0.000000	0.000000	0.000000	0.000000	0.000000	0.000000	0.000000	0.000000	0.000000	0.000000	0.000000	0.000000	0.000000	0.000000	0.000000	0.000000	0.000000	0.000000	0.000000	0.000000	0.000000	0.000000	0.000000
Parenteral	DCD	Beef	F_55	0.000000	0.000000	0.000000	0.000000	0.000000	0.000000	0.000000	0.000000	0.000000	0.000000	0.000000	0.000000	0.000000	0.000000	0.009058	0.000000	0.000000	0.000000	0.000000	0.000000	0.000000	0.000000	0.000000	0.000000	0.000000	0.000000	0.000000	0.000000	0.000000	0.000000	0.000000	0.000000	0.000000	0.000000	0.000000	0.000000	0.000000	0.000000	0.000000	0.000000	0.000000	0.000000	0.000000	0.000000	0.000000	0.000000
Parenteral	DCD	Beef	F_56	0.000000	0.035412	0.000000	0.000000	0.000000	0.000000	0.000000	0.000000	0.000000	0.000000	0.000000	0.000000	0.000000	0.000000	0.003551	0.000000	0.000000	0.000000	0.000000	0.000000	0.000000	0.000000	0.004582	0.000000	0.000000	0.000000	0.000000	0.000000	0.000000	0.000000	0.006846	0.000000	0.000000	0.000000	0.000000	0.000000	0.000000	0.000000	0.000000	0.000000	0.000000	0.000000	0.000000	0.000000	0.000000	0.000000
Parenteral	DCD	Beef	F_57	0.000000	0.000000	0.000000	0.000000	0.000000	0.000000	0.000000	0.027372	0.000000	0.000000	0.000000	0.000000	0.000000	0.000000	0.000000	0.000000	0.000000	0.000000	0.000000	0.000000	0.000000	0.000000	0.000000	0.000000	0.000000	0.000000	0.000000	0.000000	0.000000	0.000000	0.000000	0.000000	0.000000	0.000000	0.000000	0.000000	0.000000	0.000000	0.000000	0.000000	0.000000	0.000000	0.000000	0.000000	0.000000	0.000000
Parenteral	DCD	Beef	F_58	0.000000	0.000000	0.000000	0.000000	0.000000	0.000000	0.000000	0.000000	0.000000	0.000000	0.000000	0.000000	0.150820	0.000000	0.016892	0.000000	0.000000	0.000000	0.000000	0.000000	0.050050	0.000000	0.000000	0.000000	0.000000	0.000000	0.000000	0.000000	0.088117	0.000000	0.000000	0.000000	0.000000	0.000000	0.000000	0.000000	0.000000	0.000000	0.000000	0.000000	0.000000	0.000000	0.000000	0.000000	0.000000	0.000000
Parenteral	DCD	Beef	F_59	0.000000	0.045187	0.000000	0.000000	0.000000	0.000000	0.000000	0.000000	0.000000	0.000000	0.000000	0.000000	0.000000	0.000000	0.000000	0.000000	0.000000	0.000000	0.000000	0.000000	0.000000	0.000000	0.000000	0.000000	0.000000	0.000000	0.000000	0.000000	0.000000	0.000000	0.000000	0.000000	0.000000	0.000000	0.000000	0.000000	0.000000	0.000000	0.000000	0.000000	0.000000	0.000000	0.000000	0.000000	0.000000	0.000000
Parenteral	DCD	Beef	F_60	0.000000	0.000000	0.000000	0.000000	0.000000	0.000000	0.101010	0.000000	0.000000	0.000000	0.000000	0.000000	0.000000	0.000000	0.185185	0.000000	0.000000	0.000000	0.000000	0.000000	0.000000	0.000000	0.034847	0.000000	0.000000	0.000000	0.000000	0.000000	0.000000	0.000000	0.052060	0.000000	0.000000	0.000000	0.000000	0.000000	0.000000	0.000000	0.000000	0.000000	0.000000	0.000000	0.000000	0.000000	0.000000	0.000000
Parenteral	DCD	Beef	F_61	0.029523	0.000000	0.000000	0.000000	0.000000	0.000000	0.000000	0.000000	0.000000	0.003482	0.000000	0.000000	0.000000	0.000000	0.017123	0.000000	0.000000	0.000000	0.000000	0.000000	0.000000	0.000000	0.000000	0.000000	0.000000	0.000000	0.000000	0.000000	0.000000	0.000000	0.000000	0.000000	0.000000	0.000000	0.000000	0.000000	0.000000	0.000000	0.000000	0.000000	0.000000	0.000000	0.000000	0.083869	0.000000	0.000000
Parenteral	DCD	Beef	F_62	0.000000	0.017171	0.000000	0.000000	0.000000	0.000000	0.000000	0.000000	0.000000	0.000000	0.000000	0.000000	0.000000	0.000000	0.000000	0.000000	0.000000	0.000000	0.000000	0.800000	0.000000	0.000000	0.000000	0.000000	0.000000	0.000000	0.000000	0.000000	0.000000	0.000000	0.000000	0.000000	0.000000	0.037037	0.000000	0.000000	0.000000	0.008205	0.000000	0.000000	0.000000	0.000000	0.000000	0.000000	0.037333	0.000000
Parenteral	DCD	Beef	F_63	0.000000	0.000000	0.000000	0.000000	0.000000	0.000000	0.000000	0.000000	0.000000	0.000000	0.000000	0.000000	0.014299	0.000000	0.000000	0.000000	0.000000	0.000000	0.000000	0.000000	0.000000	0.000000	0.000000	0.000000	0.000000	0.000000	0.123153	0.000000	0.011242	0.000000	0.000000	0.000000	0.000000	0.000000	0.000000	0.000000	0.000000	0.000000	0.000000	0.000000	0.000000	0.000000	0.000000	0.000000	0.000000	0.000000
Parenteral	DCD	Beef	F_64	0.052057	0.008347	0.000000	0.000000	0.000000	0.000000	0.000000	0.000000	0.000000	0.000000	0.000000	0.000000	0.000000	0.000000	0.000000	0.000000	0.000000	0.000000	0.000000	0.000000	0.000000	0.000000	0.000000	0.000000	0.000000	0.000000	0.099206	0.000000	0.000000	0.000000	0.000000	0.000000	0.000000	0.000000	0.000000	0.007721	0.000000	0.000000	0.000000	0.000000	0.000000	0.000000	0.000000	0.000000	0.009259	0.000000
Parenteral	DCD	Dairy	F_65	0.000000	0.000000	0.000000	0.000000	0.000000	0.000000	0.002721	0.000000	0.000000	0.000000	0.000000	0.000000	0.000000	0.000000	0.000000	0.000000	0.000000	0.000000	0.000000	0.000000	0.000000	0.000000	0.006350	0.000000	0.000000	0.047929	0.056243	0.000000	0.000000	0.000000	0.009487	0.000000	0.000000	0.000000	0.000000	0.000000	0.000000	0.000000	0.000000	0.000000	0.000000	0.000000	0.000000	0.000000	0.000000	0.000000
Parenteral	DCD	Dairy	F_66	0.000000	0.000000	0.000000	0.000000	0.000000	0.000000	0.000000	0.000000	0.000000	0.000000	0.000000	0.000000	0.000000	0.000000	0.000000	0.000000	0.000000	0.000000	0.000000	0.000000	0.000000	0.000000	0.000000	0.014223	0.000000	0.055036	0.000000	0.000000	0.000000	0.000000	0.000000	0.000000	0.000000	0.000000	0.000000	0.000000	0.000000	0.000000	0.000000	0.000000	0.000000	0.000000	0.000000	0.000000	0.000000	0.000000
Parenteral	DCD	Dairy	F_67	0.000000	0.000000	0.000000	0.000000	0.000000	0.000000	0.000000	0.061728	0.000000	0.000000	0.000000	0.000000	0.077099	0.000000	0.061728	0.000000	0.011111	0.000000	0.000000	0.000000	0.000000	0.000000	0.009956	0.000000	0.000000	0.051718	0.000000	0.000000	0.054740	0.000000	0.014874	0.000000	0.000000	0.000000	0.000000	0.000000	0.000000	0.000000	0.000000	0.000000	0.000000	0.000000	0.000000	0.000000	0.000000	0.000000
Parenteral	DCD	Beef	F_68	0.000000	0.000000	0.000000	0.000000	0.000000	0.000000	0.000000	0.000000	0.000000	0.000000	0.000000	0.000000	0.000000	0.000000	0.000000	0.000000	0.000000	0.000000	0.000000	0.000000	0.000000	0.000000	0.000000	0.000000	0.000000	0.000000	0.000000	0.000000	0.000000	0.000000	0.000000	0.000000	0.000000	0.000000	0.000000	0.000000	0.000000	0.000000	0.000000	0.000000	0.000000	0.000000	0.000000	0.000000	0.000000	0.000000
Parenteral	DCD	Beef	F_69	0.000000	0.060367	0.000000	0.000000	0.000000	0.000000	0.000000	0.000000	0.000000	0.000000	0.000000	0.000000	0.034877	0.000000	0.000000	0.000000	0.000000	0.000000	0.000000	0.000000	0.000000	0.000000	0.000000	0.000000	0.000000	0.000000	0.027902	0.000000	0.020377	0.000000	0.000000	0.000000	0.000000	0.000000	0.000000	0.000000	0.000000	0.000000	0.000000	0.000000	0.000000	0.000000	0.000000	0.000000	0.000000	0.000000
Parenteral	DCD	Beef	F_70	0.037893	0.000000	0.000000	0.000000	0.000000	0.000000	0.000000	0.000000	0.000000	0.000000	0.000000	0.000000	0.000000	0.000000	0.045788	0.000000	0.000000	0.000000	0.000000	0.000000	0.000000	0.000000	0.010339	0.000000	0.000000	0.000000	0.098116	0.000000	0.000000	0.000000	0.015446	0.000000	0.000000	0.000000	0.000000	0.000000	0.000000	0.000000	0.000000	0.000000	0.000000	0.000000	0.000000	0.000000	0.000000	0.000000
Parenteral	DCD	Dairy	F_71	0.044450	0.020122	0.000000	0.000000	0.000000	0.000000	0.000000	0.000000	0.000000	0.000000	0.000000	0.000000	0.000000	0.000000	0.000000	0.000000	0.000000	0.000000	0.000000	0.000000	0.000000	0.000000	0.018901	0.000000	0.000000	0.067935	0.000000	0.000000	0.000000	0.000000	0.028238	0.000000	0.000000	0.000000	0.000000	0.000000	0.000000	0.000000	0.000000	0.000000	0.000000	0.000000	0.000000	0.047832	0.000000	0.000000
Parenteral	DCD	Dairy	F_72	0.109276	0.036277	0.000000	0.000000	0.000000	0.000000	0.000000	0.000000	0.000000	0.000000	0.000000	0.000000	0.000000	0.000000	0.044014	0.000000	0.000000	0.000000	0.000000	0.000000	0.000000	0.000000	0.011358	0.000000	0.000000	0.030618	0.000000	0.000000	0.000000	0.000000	0.016969	0.069496	0.000000	0.000000	0.000000	0.000000	0.000000	0.000000	0.000000	0.000000	0.000000	0.000000	0.000000	0.000000	0.000000	0.000000
Parenteral	DCD	Dairy	F_73	0.666794	0.000000	0.000000	0.000000	0.000000	0.000000	0.000000	0.000000	0.000000	0.019184	0.000000	0.000000	0.000000	0.000000	0.155387	0.000000	0.041436	0.000000	0.000000	0.000000	0.000000	0.000000	0.000000	0.000000	0.000000	0.120106	0.000000	0.000000	0.000000	0.000000	0.000000	0.000000	0.000000	0.000000	0.000000	0.000000	0.000000	0.000000	0.000000	0.000000	0.000000	0.000000	0.000000	0.000000	0.000000	0.000000
Parenteral	DCD	Dairy	F_74	0.079821	0.000000	0.000000	0.000000	0.000000	0.000000	0.000000	0.000000	0.000000	0.006430	0.000000	0.000000	0.000000	0.000000	0.000000	0.000000	0.000000	0.000000	0.000000	0.000000	0.000000	0.000000	0.007467	0.000000	0.000000	0.000000	0.000000	0.000000	0.000000	0.000000	0.011156	0.000000	0.000000	0.000000	0.000000	0.000000	0.000000	0.000000	0.000000	0.000000	0.000000	0.000000	0.000000	0.000000	0.000000	0.000000
Parenteral	DCD	Dairy	F_75	0.030248	0.092615	0.000000	0.000000	0.000000	0.000000	0.000000	0.000000	0.000000	0.008918	0.000000	0.000000	0.000000	0.000000	0.054825	0.000000	0.000000	0.000000	0.000000	0.000000	0.000000	0.000000	0.005659	0.000000	0.000000	0.000000	0.000000	0.000000	0.000000	0.000000	0.008455	0.000000	0.000000	0.000000	0.000000	0.000000	0.000000	0.000000	0.000000	0.000000	0.000000	0.000000	0.000000	0.000000	0.000000	0.000000
Parenteral	DCD	Dairy	F_76	0.000000	0.014309	0.000000	0.000000	0.000000	0.000000	0.000000	0.027778	0.126263	0.000000	0.000000	0.000000	0.000000	0.000000	0.060764	0.000000	0.000000	0.000000	0.000000	0.000000	0.000000	0.000000	0.022401	0.000000	0.000000	0.124094	0.000000	0.000000	0.000000	0.000000	0.033467	0.000000	0.000000	0.000000	0.000000	0.000000	0.000000	0.000000	0.000000	0.000000	0.000000	0.000000	0.000000	0.000000	0.000000	0.000000
Parenteral	DCD	Beef	F_77	0.102891	0.008757	0.000000	0.000000	0.000000	0.000000	0.040630	0.000000	0.000000	0.000000	0.000000	0.000000	0.000000	0.000000	0.029504	0.000000	0.000000	0.000000	0.000000	0.175978	0.000000	0.000000	0.000000	0.020087	0.000000	0.012145	0.000000	0.000000	0.000000	0.000000	0.000000	0.000000	0.000000	0.000000	0.000000	0.000000	0.000000	0.000000	0.000000	0.000000	0.000000	0.000000	0.000000	0.010261	0.000000	0.000000
Parenteral	DCD	Dairy	F_78	0.000000	0.118099	0.000000	0.000000	0.000000	0.000000	0.000000	0.000000	0.000000	0.000000	0.000000	0.000000	0.000000	0.000000	0.038210	0.000000	0.000000	0.000000	0.000000	0.000000	0.000000	0.000000	0.001761	0.000000	0.000000	0.035200	0.000000	0.000000	0.000000	0.000000	0.002631	0.000000	0.000000	0.000000	0.000000	0.000000	0.000000	0.000000	0.000000	0.000000	0.001885	0.000000	0.000000	0.000000	0.000000	0.000000
Parenteral	DCD	Beef	F_79	0.211984	0.000000	0.000000	0.000000	0.000000	0.000000	0.000000	0.000000	0.000000	0.000000	0.000000	0.000000	0.000000	0.000000	0.040984	0.000000	0.000000	0.000000	0.000000	0.983607	0.000000	0.000000	0.000000	0.036839	0.000000	0.000000	0.000000	0.000000	0.000000	0.000000	0.000000	0.000000	0.000000	0.000000	0.000000	0.000000	0.000000	0.000000	0.000000	0.000000	0.000000	0.000000	0.000000	0.000000	0.000000	0.000000
Parenteral	DCD	Dairy	F_80	0.000000	0.015978	0.000000	0.000000	0.000000	0.000000	0.001353	0.000000	0.353410	0.000000	0.000000	0.000000	0.000000	0.000000	0.037996	0.000000	0.000000	0.000000	0.000000	0.000000	0.000000	0.000000	0.000000	0.000000	0.000000	0.000000	0.004431	0.000000	0.000000	0.000000	0.000000	0.000000	0.000000	0.000000	0.000000	0.000000	0.000000	0.000000	0.000000	0.000000	0.000000	0.000000	0.000000	0.000000	0.000000	0.000000
Parenteral	DCD	Beef	F_81	0.037481	0.000000	0.000000	0.000000	0.000000	0.000000	0.000000	0.000000	0.000000	0.000000	0.000000	0.000000	0.000000	0.000000	0.000000	0.000000	0.000000	0.000000	0.000000	0.000000	0.000000	0.000000	0.000000	0.016284	0.000000	0.000000	0.000000	0.000000	0.000000	0.000000	0.000000	0.000000	0.000000	0.000000	0.000000	0.000000	0.000000	0.000000	0.000000	0.000000	0.000000	0.000000	0.000000	0.000000	0.000000	0.000000
Parenteral	DCD	Beef	F_82	0.012300	0.000000	0.000000	0.000000	0.000000	0.000000	0.023162	0.000000	0.000000	0.000000	0.000000	0.000000	0.000000	0.000000	0.000000	0.000000	0.000000	0.001633	0.000000	0.573248	0.000000	0.000000	0.005342	0.000000	0.000000	0.000000	0.000000	0.000000	0.000000	0.000000	0.007981	0.000000	0.000000	0.000000	0.000000	0.000000	0.000000	0.000000	0.000000	0.000000	0.000000	0.000000	0.000000	0.000000	0.000000	0.000000
Parenteral	DCD	Beef	F_83	0.000000	0.000000	0.000000	0.000000	0.000000	0.000000	0.000000	0.000000	0.000000	0.000000	0.000000	0.000000	0.000000	0.000000	0.000000	0.000000	0.000000	0.000000	0.000000	0.000000	0.007055	0.000000	0.000000	0.000000	0.000000	0.000000	0.000000	0.000000	0.000000	0.000000	0.000000	0.000000	0.000000	0.000000	0.000000	0.000000	0.000000	0.000000	0.000000	0.000000	0.000000	0.000000	0.000000	0.000000	0.000000	0.000000
Parenteral	DCD	Dairy	F_84	0.000000	0.047698	0.000000	0.000000	0.000000	0.000000	0.021044	0.007716	0.000000	0.000000	0.000000	0.000000	0.024771	0.000000	0.019290	0.000000	0.000000	0.000000	0.000000	0.000000	0.000000	0.000000	0.018917	0.000000	0.000000	0.136836	0.000000	0.000000	0.019320	0.000000	0.028261	0.000000	0.000000	0.000000	0.000000	0.000000	0.000000	0.000000	0.000000	0.000000	0.000000	0.000000	0.000000	0.000000	0.000000	0.000000
Parenteral	DCD	Beef	F_85	0.112498	0.000000	0.000000	0.000000	0.000000	0.000000	0.000000	0.000000	0.000000	0.007360	0.000000	0.000000	0.042421	0.000000	0.008484	0.000000	0.000000	0.000000	0.000000	0.800905	0.000000	0.000000	0.000000	0.006101	0.000000	0.000000	0.080802	0.000000	0.024784	0.000000	0.000000	0.000000	0.000000	0.000000	0.000000	0.000000	0.013130	0.000000	0.000000	0.000000	0.000000	0.000000	0.000000	0.113584	0.000000	0.000000
Parenteral	DCD	Dairy	F_86	0.050348	0.095444	0.000000	0.000000	0.000000	0.000000	0.000000	0.000000	0.000000	0.000000	0.000000	0.000000	0.000000	0.000000	0.182385	0.000000	0.000000	0.000000	0.000000	0.000000	0.000000	0.000000	0.000000	0.000000	0.000000	0.064893	0.000000	0.000000	0.000000	0.000000	0.000000	0.000000	0.000000	0.000000	0.000000	0.000000	0.000000	0.000000	0.000000	0.000000	0.000000	0.000000	0.000000	0.000000	0.000000	0.000000
Parenteral	DCD	Dairy	F_87	0.000000	0.010414	0.000000	0.000000	0.000000	0.000000	0.000000	0.000000	0.212366	0.000000	0.000000	0.000000	0.012033	0.000000	0.000000	0.000000	0.000000	0.000000	0.000000	0.000000	0.000000	0.000000	0.008608	0.201096	0.000000	0.096660	0.000000	0.000000	0.007030	0.000000	0.012860	0.000000	0.000000	0.000000	0.000000	0.002068	0.000000	0.000000	0.000000	0.000000	0.000000	0.000000	0.000000	0.029705	0.002480	0.000000
Parenteral	DCD	Dairy	F_88	0.148110	0.076035	0.000000	0.000000	0.000000	0.000000	0.150956	0.046125	0.000000	0.005125	0.000000	0.000000	0.000000	0.000000	0.000000	0.000000	0.000000	0.000000	0.000000	0.110701	0.000000	0.000000	0.008928	0.290228	0.000000	0.272742	0.000000	0.000000	0.000000	0.000000	0.013337	0.054622	0.000000	0.000000	0.000000	0.000000	0.000000	0.000000	0.000000	0.000000	0.000000	0.000000	0.000000	0.000000	0.000000	0.000000
Parenteral	DCD	Beef	F_89	0.178888	0.000000	0.000000	0.000000	0.000000	0.000000	0.000000	0.028409	0.000000	0.000000	0.000000	0.000000	0.000000	0.000000	0.000000	0.000000	0.000000	0.000000	0.000000	0.000000	0.000000	0.000000	0.013746	0.000000	0.000000	0.004941	0.000000	0.000000	0.000000	0.000000	0.020537	0.000000	0.000000	0.000000	0.000000	0.000000	0.000000	0.000000	0.000000	0.000000	0.000000	0.000000	0.000000	0.000000	0.000000	0.000000
Parenteral	DCD	Beef	F_90	0.000000	0.019513	0.000000	0.000000	0.000000	0.000000	0.000000	0.000000	0.000000	0.000000	0.000000	0.000000	0.000000	0.000000	0.000000	0.000000	0.000000	0.000000	0.000000	0.000000	0.000000	0.000000	0.000000	0.000000	0.000000	0.000000	0.000000	0.000000	0.000000	0.000000	0.000000	0.000000	0.000000	0.000000	0.000000	0.000000	0.000000	0.000000	0.000000	0.000000	0.000000	0.000000	0.000000	0.000000	0.000000	0.000000
Parenteral	DCD	Beef	F_91	0.000000	0.016945	0.000000	0.000000	0.000000	0.000000	0.011962	0.000000	0.000000	0.000000	0.000000	0.000000	0.000000	0.000000	0.000000	0.000000	0.000000	0.000000	0.000000	0.000000	0.000000	0.000000	0.000000	0.044352	0.000000	0.000000	0.000000	0.000000	0.000000	0.000000	0.000000	0.000000	0.000000	0.000000	0.000000	0.000000	0.000000	0.000000	0.000000	0.000000	0.000000	0.000000	0.000000	0.201396	0.000000	0.000000
Parenteral	DCD	Beef	F_92	0.000000	0.000000	0.000000	0.000000	0.000000	0.000000	0.000000	0.000000	0.000000	0.000000	0.000000	0.000000	0.000000	0.000000	0.000000	0.000000	0.000000	0.000000	0.000000	0.000000	0.000000	0.000000	0.006720	0.000000	0.000000	0.000000	0.000000	0.000000	0.000000	0.000000	0.010040	0.000000	0.000000	0.000000	0.000000	0.000000	0.000000	0.000000	0.000000	0.000000	0.000000	0.000000	0.000000	0.000000	0.000000	0.000000
Parenteral	DCD	Beef	F_93	0.000000	0.052009	0.000000	0.000000	0.000000	0.000000	0.000000	0.000000	0.000000	0.000000	0.000000	0.000000	0.021463	0.000000	0.000000	0.000000	0.000000	0.000000	0.000000	0.000000	0.000000	0.000000	0.015509	0.043215	0.000000	0.000000	0.034341	0.000000	0.012540	0.000000	0.023170	0.000000	0.000000	0.000000	0.000000	0.000000	0.000000	0.000000	0.000000	0.000000	0.000000	0.000000	0.000000	0.058870	0.000000	0.000000
Parenteral	DCD	Dairy	F_94	0.000000	0.000000	0.000000	0.000000	0.000000	0.000000	0.000000	0.217828	0.000000	0.000000	0.000000	0.000000	0.000000	0.000000	0.054457	0.000000	0.000000	0.000000	0.000000	0.000000	0.000000	0.000000	0.000000	0.000000	0.000000	0.016208	0.000000	0.000000	0.000000	0.000000	0.000000	0.000000	0.000000	0.000000	0.000000	0.000000	0.000000	0.000000	0.000000	0.000000	0.000000	0.000000	0.000000	0.000000	0.000000	0.016086
Parenteral	DCD	Dairy	F_95	0.000000	0.000000	0.000000	0.000000	0.000000	0.000000	0.000000	0.000000	0.000000	0.000000	0.000000	0.000000	0.000000	0.000000	0.014368	0.000000	0.000000	0.000000	0.000000	0.000000	0.000000	0.000000	0.000000	0.025830	0.000000	0.000000	0.000000	0.000000	0.000000	0.000000	0.000000	0.000000	0.000000	0.000000	0.000000	0.000000	0.000000	0.000000	0.000000	0.000000	0.000000	0.000000	0.000000	0.000000	0.000000	0.000000
Parenteral	DCD	Beef	F_96	0.000000	0.000000	0.000000	0.000000	0.000000	0.000000	0.007639	0.000000	0.000000	0.000000	0.000000	0.000000	0.000000	0.000000	0.000000	0.000000	0.025210	0.000000	0.000000	0.504202	0.000000	0.000000	0.000000	0.000000	0.000000	0.000000	0.000000	0.000000	0.000000	0.000000	0.000000	0.000000	0.000000	0.000000	0.000000	0.000000	0.000000	0.000000	0.000000	0.000000	0.000000	0.000000	0.000000	0.000000	0.000000	0.000000
Parenteral	DCD	Beef	F_97	0.000000	0.000000	0.000000	0.000000	0.000000	0.000000	0.000000	0.000000	0.000000	0.000000	0.000000	0.000000	0.000000	0.000000	0.000000	0.000000	0.000000	0.000000	0.000000	0.461538	0.000000	0.000000	0.000000	0.000000	0.000000	0.000000	0.000000	0.000000	0.000000	0.000000	0.000000	0.000000	0.000000	0.000000	0.000000	0.000000	0.000000	0.000000	0.000000	0.000000	0.006641	0.000000	0.000000	0.000000	0.000000	0.000000
Parenteral	DCD	Beef	F_98	0.065517	0.000000	0.000000	0.000000	0.000000	0.000000	0.000000	0.000000	0.024242	0.016267	0.000000	0.000000	0.016051	0.000000	0.012500	0.000000	0.021000	0.000000	0.000000	0.000000	0.000000	0.000000	0.000000	0.000000	0.000000	0.000000	0.000000	0.000000	0.012519	0.000000	0.000000	0.000000	0.000000	0.000000	0.000000	0.000000	0.000000	0.000000	0.000000	0.000000	0.000000	0.000000	0.000000	0.171429	0.000000	0.000000
Parenteral	DCD	Beef	F_99	0.000000	0.000000	0.000000	0.000000	0.000000	0.000000	0.000000	0.000000	0.000000	0.000000	0.000000	0.000000	0.000000	0.000000	0.013158	0.000000	0.000000	0.000000	0.000000	0.000000	0.000000	0.000000	0.000000	0.000000	0.000000	0.000000	0.000000	0.000000	0.000000	0.000000	0.000000	0.000000	0.000000	0.000000	0.000000	0.000000	0.000000	0.000000	0.000000	0.000000	0.000000	0.000000	0.000000	0.000000	0.000000	0.000000
Parenteral	DCD	Dairy	F_100	0.029258	0.000000	0.000000	0.000000	0.000000	0.000000	0.022957	0.227273	0.000000	0.000000	0.000000	0.000000	0.000000	0.000000	0.025253	0.000000	0.000000	0.000000	0.000000	0.000000	0.000000	0.000000	0.000000	0.170242	0.000000	0.000000	0.000000	0.000000	0.000000	0.000000	0.000000	0.000000	0.000000	0.000000	0.000000	0.000000	0.000000	0.000000	0.000000	0.000000	0.000000	0.000000	0.000000	0.000000	0.000000	0.000000
Parenteral	DCD	Dairy	F_101	0.050710	0.000000	0.000000	0.000000	0.000000	0.000000	0.017825	0.196078	0.000000	0.000000	0.000000	0.000000	0.000000	0.000000	0.000000	0.000000	0.000000	0.000000	0.000000	0.000000	0.000000	0.000000	0.000000	0.088125	0.000000	0.000000	0.000000	0.000000	0.000000	0.000000	0.000000	0.000000	0.000000	0.000000	0.000000	0.000000	0.000000	0.000000	0.000000	0.000000	0.000000	0.000000	0.000000	0.000000	0.000000	0.000000
[truncated: 16 more columns]
