# Supplementary material for: Antibiotic Consumption on Dairy and Beef Cattle Farms of Central Italy Based on Paper Registers
Source: Antibiotics (Basel). 2020 May 25;9(5):273. doi: 10.3390/antibiotics9050273 (PMC7277698; doi:10.3390/antibiotics9050273)
Supplement: Supplementary file 1 [file antibiotics-09-00273-s001.zip › Supplementary materials/Supplem_titles.txt]

File S1: Data on antimicrobial consumption via parenteral route (DDDvet/year-DCDvet/year) per farm, active ingredient (AI) and antimicrobial class (C).

File S2: Data on antimicrobial consumption via oral route (DDDvet/year-DCDvet/year) per farm, active ingredient (AI) and antimicrobial class (C).

File S3: Data on antimicrobial consumption via intrauterine route (DDDvet/year-DCDvet/year) per farm, combination of substances (SC) and combination of antimicrobial classes (CC).

File S4: Data on antimicrobial consumption via intramammary route for lactating cows (DDDvet/year-DCDvet/year) per farm, combination of substances (SC) and combination of antimicrobial classes (CC).

File S5: Data on antimicrobial consumption via intramammary route during dry period (DCDvet/year) per farm, combination of substances (SC) and combination of antimicrobial classes (CC).

In supplementary materials, active ingredient (AI) and antimicrobial class (C) and combination of substances (SC) are identified according to EMA definitions [45].
